# Supplementary material for: Aqua{5,5′-dimethoxy-2,2-[ethane-1,2-diylbis(nitrilomethylidyne)]diphenolato}nickel(II)
Source: Acta Crystallogr Sect E Struct Rep Online. 2009 Oct 3;65(Pt 11):m1278. doi: 10.1107/S1600536809039129 (PMC2971105; doi:10.1107/S1600536809039129)
Supplement: Supplementary file 2 [file e-65-m1278-Isup2.hkl]

# 
# h,k,l, Fc-squared, Fo-squared, sigma(Fo-squared) and status flag 
# 
data_I
_shelx_title ' Pnma in Pnma' 
_shelx_refln_list_code          4 
_shelx_F_calc_maximum      335.26 
_exptl_crystal_F_000       840.00 
_reflns_d_resolution_high  0.7828 
 
loop_ 
 _symmetry_equiv_pos_as_xyz 
 'x, y, z' 
 '-x+1/2, -y, z+1/2' 
 '-x, y+1/2, -z' 
 'x+1/2, -y+1/2, -z+1/2' 
 '-x, -y, -z' 
 'x-1/2, y, -z-1/2' 
 'x, -y-1/2, z' 
 '-x-1/2, y-1/2, z-1/2' 
 
_cell_length_a     8.7698 
_cell_length_b    27.0608 
_cell_length_c     7.4731 
_cell_angle_alpha  90.000 
_cell_angle_beta   90.000 
_cell_angle_gamma  90.000 
 
_shelx_F_squared_multiplier     1.000 
 
loop_ 
 _refln_index_h 
 _refln_index_k 
 _refln_index_l 
 _refln_F_squared_calc 
 _refln_F_squared_meas 
 _refln_F_squared_sigma 
 _refln_observed_status 
   2   0   0     5005.58     5158.85     52.47 o 
   4   0   0      116.52       98.94      3.61 o 
   6   0   0      303.07      459.57     29.22 o 
  10   0   0      280.70      274.11     18.20 o 
   2   1   0     1028.90     1064.21      8.50 o 
   4   1   0      574.37      619.13      6.98 o 
   6   1   0     6506.19     6452.96     42.68 o 
   8   1   0     3591.19     3677.58     28.35 o 
  10   1   0       24.12       21.95      6.81 o 
   2   2   0      212.66      254.15      3.04 o 
   4   2   0      505.22      504.40      7.49 o 
   6   2   0        4.75       11.78      7.50 o 
   8   2   0     1967.94     2047.78     29.67 o 
  10   2   0      373.59      326.99     13.99 o 
   2   3   0      673.88      712.61      5.41 o 
   4   3   0     1709.89     1774.89     11.25 o 
   6   3   0     3705.67     3780.86     46.36 o 
   8   3   0       76.71      148.10      9.51 o 
  10   3   0       86.23       94.79     10.17 o 
   0   4   0     3297.44     3577.36     37.48 o 
   2   4   0     2741.81     2668.82     20.18 o 
   4   4   0     2746.27     2987.20     27.61 o 
   6   4   0       58.33       71.56      8.40 o 
   8   4   0     1033.03     1038.79     15.76 o 
  10   4   0      583.28      541.24     17.02 o 
   2   5   0     4501.39     4500.07     23.82 o 
   4   5   0     6119.32     6348.62     53.45 o 
   6   5   0      997.51      942.53      9.58 o 
   8   5   0      229.46      232.22     12.86 o 
  10   5   0      214.41      218.12     12.11 o 
   0   6   0    33091.57    31931.76    288.03 o 
   2   6   0     9917.24     9243.09    108.18 o 
   4   6   0     6253.84     6562.84     57.98 o 
   6   6   0       57.95       62.02      3.12 o 
   8   6   0       37.08       30.27      4.13 o 
  10   6   0      755.44      767.72     29.98 o 
   2   7   0     3552.87     3475.47     31.73 o 
   4   7   0    15496.29    16567.27    159.04 o 
   6   7   0      898.82      909.62     12.29 o 
   8   7   0      362.74      373.07      8.82 o 
  10   7   0      195.63      229.14     19.27 o 
   0   8   0      256.73      168.27      4.82 o 
   2   8   0     1540.85     1476.10     11.35 o 
   4   8   0     2703.16     3006.11     34.21 o 
   6   8   0       45.96       37.60      3.20 o 
   8   8   0      752.21      718.14     21.17 o 
  10   8   0     1188.58     1142.49     36.41 o 
   2   9   0     8542.57     8363.57     42.22 o 
   4   9   0     5277.03     5431.14     53.42 o 
   6   9   0      448.82      448.68     10.82 o 
   8   9   0     1113.69     1010.45     16.67 o 
  10   9   0      148.34      149.90     16.06 o 
   0  10   0    25545.30    24928.15    157.13 o 
   2  10   0     5199.83     5183.55     29.12 o 
   4  10   0      160.99      216.74      4.46 o 
   6  10   0       62.56       69.24      3.69 o 
   8  10   0       42.29       58.11      5.95 o 
  10  10   0      851.62      794.49     31.05 o 
   2  11   0     4998.15     4922.94     30.45 o 
   4  11   0     3638.63     3586.08     20.75 o 
   6  11   0      652.99      685.87     11.13 o 
   8  11   0      932.37      914.74     31.88 o 
  10  11   0       81.82       72.81     12.85 o 
   0  12   0       84.23       79.65      4.36 o 
   2  12   0     6376.14     6165.45     34.14 o 
   4  12   0     2519.56     2489.02     16.36 o 
   6  12   0        0.67        3.20      3.14 o 
   8  12   0      363.69      390.82     11.53 o 
  10  12   0      492.69      474.34     25.70 o 
   2  13   0     3526.42     3442.07     22.72 o 
   4  13   0     2787.17     2665.34     20.87 o 
   6  13   0      388.08      378.65      8.66 o 
   8  13   0      177.80      201.05     10.04 o 
  10  13   0       63.93       62.45     19.81 o 
   0  14   0       13.01       35.01      3.56 o 
   2  14   0     1419.52     1411.97     12.96 o 
   4  14   0      144.23      137.94      5.20 o 
   6  14   0       50.48       54.31      5.25 o 
   8  14   0      427.28      398.84     12.49 o 
  10  14   0      572.67      543.22     19.30 o 
   2  15   0     3121.50     3081.22     23.96 o 
   4  15   0     1992.74     1847.31     20.86 o 
   6  15   0      410.22      441.05      9.49 o 
   8  15   0      439.55      447.03     12.98 o 
  10  15   0       41.25       43.14     13.92 o 
   0  16   0     7998.65     8154.64     48.06 o 
   2  16   0     2838.55     2827.15     20.90 o 
   4  16   0     2022.13     1926.11     25.66 o 
   6  16   0      161.65      170.40      7.05 o 
   8  16   0        5.50        7.20      5.33 o 
   2  17   0      471.94      475.16      8.03 o 
   4  17   0     2512.80     2456.37     27.66 o 
   6  17   0     1340.96     1357.29     16.84 o 
   8  17   0      687.58      690.70     16.07 o 
   0  18   0     5942.58     5887.44     50.46 o 
   2  18   0     2211.37     2275.11     18.83 o 
   4  18   0      774.64      801.81     11.96 o 
   6  18   0       67.65       71.05      5.66 o 
   8  18   0      126.00      124.47      9.90 o 
   2  19   0     1484.77     1518.39     15.23 o 
   4  19   0       40.91       37.61      4.10 o 
   6  19   0     1314.01     1294.81     17.25 o 
   8  19   0      734.17      723.85     20.40 o 
   0  20   0     4929.14     4780.85     45.13 o 
   2  20   0     1296.31     1335.40     18.29 o 
   4  20   0     2608.75     2599.92     23.14 o 
   6  20   0       52.08       66.28      5.63 o 
   8  20   0      226.17      254.49     13.99 o 
   2  21   0       77.89      111.07      7.89 o 
   4  21   0       22.95       26.21      4.21 o 
   6  21   0     1215.52     1251.52     17.37 o 
   8  21   0      400.83      387.05     17.13 o 
   0  22   0     3042.63     3054.84     53.54 o 
   2  22   0      577.14      593.11     16.13 o 
   4  22   0      215.84      250.17     11.08 o 
   6  22   0       83.42       81.05      6.31 o 
   8  22   0       86.71       96.97     12.31 o 
   2  23   0      688.27      690.11     14.39 o 
   4  23   0      251.14      279.71     10.47 o 
   6  23   0      256.42      267.88      9.45 o 
   8  23   0      382.15      394.53     16.45 o 
   0  24   0     3462.20     3058.05     55.68 o 
   2  24   0      232.95      260.06     10.04 o 
   4  24   0      265.81      252.03     10.51 o 
   6  24   0        0.22        2.41      4.28 o 
   8  24   0       26.74       12.08     14.46 o 
   2  25   0      864.65      857.17     17.80 o 
   4  25   0      662.18      657.29     15.43 o 
   6  25   0      341.91      336.54     12.95 o 
   0  26   0       69.00       70.67     12.85 o 
   2  26   0      897.37      921.68     20.89 o 
   4  26   0       84.79       94.49      8.23 o 
   6  26   0        0.58        7.03      6.37 o 
   2  27   0      313.66      354.81     12.15 o 
   4  27   0      581.25      609.53     15.84 o 
   6  27   0      203.99      199.72     11.53 o 
   0  28   0        9.34       -1.07      9.64 o 
   2  28   0      274.27      302.58     14.75 o 
   4  28   0      207.81      233.58     11.32 o 
   6  28   0        2.59        1.73      6.57 o 
   2  29   0      444.17      463.79     17.78 o 
   4  29   0      235.94      235.76     11.71 o 
   6  29   0       10.79        0.96      6.74 o 
   0  30   0      498.07      479.69     25.70 o 
   2  30   0      110.94      117.24     11.72 o 
   4  30   0        8.30       27.80      9.44 o 
   2  31   0       13.87       11.41      8.68 o 
   4  31   0      189.19      201.17     14.75 o 
   0  32   0      148.15      149.90     18.20 o 
   2  32   0      188.18      190.62     14.39 o 
   4  32   0       70.13       83.47     12.48 o 
   2  33   0      162.24      178.46     14.33 o 
   0  34   0      390.40      511.82     28.91 o 
   1   0   1    39341.71    38738.49    360.84 o 
   2   0   1      306.51      297.12      4.79 o 
   3   0   1     1307.22     1374.23     18.83 o 
   4   0   1        0.99        4.17      1.20 o 
   5   0   1      104.11      192.66     12.21 o 
   6   0   1        2.39        9.08      2.00 o 
   7   0   1     2016.44     2211.43     42.66 o 
   8   0   1      222.68      190.24      8.43 o 
   9   0   1       46.84       57.72      6.12 o 
  10   0   1        0.76       -0.86      5.64 o 
  11   0   1      141.10      124.61     10.96 o 
   0   1   1      435.62      453.47      5.30 o 
   1   1   1       13.12       17.73      3.21 o 
   2   1   1     1148.19     1193.29      6.24 o 
   3   1   1      780.12      885.86      5.29 o 
   4   1   1       99.14      112.60      2.07 o 
   5   1   1     2415.80     2441.02     10.63 o 
   6   1   1      641.34      593.51      5.25 o 
   7   1   1     8972.03     9033.69     57.57 o 
   8   1   1       42.09       50.00      4.06 o 
   9   1   1      194.45      184.41      6.54 o 
  10   1   1       21.79       18.45      4.53 o 
  11   1   1       13.63       17.13      5.35 o 
   1   2   1    20826.14    21294.38    216.44 o 
   2   2   1        7.71        6.13      0.89 o 
   3   2   1      963.75      943.35      6.16 o 
   4   2   1       21.05       34.28      1.35 o 
   5   2   1       22.44       47.12      6.10 o 
   6   2   1      231.97      270.90      3.76 o 
   7   2   1      442.61      561.86     11.53 o 
   8   2   1      230.57      219.52      6.14 o 
   9   2   1      431.96      406.01      8.28 o 
  10   2   1        1.90       -2.47      4.13 o 
  11   2   1      142.78      126.55     10.97 o 
   0   3   1     1785.35     1898.34     15.53 o 
   1   3   1    23661.62    23036.47    125.85 o 
   2   3   1     2260.97     2372.82     10.62 o 
   3   3   1      201.64      209.29      2.60 o 
   4   3   1      307.18      338.50      3.01 o 
   5   3   1     2342.17     2255.80      9.62 o 
   6   3   1       84.92       87.91      2.36 o 
   7   3   1      953.90      926.60      9.88 o 
   8   3   1       12.38       11.82      2.89 o 
   9   3   1      231.65      241.56      6.76 o 
  10   3   1       37.59       28.35      5.41 o 
  11   3   1       28.48       46.78      6.14 o 
   1   4   1       18.39       32.74      1.98 o 
   2   4   1     5118.40     4894.41     25.75 o 
   3   4   1     5734.20     5670.33     23.44 o 
   4   4   1        2.14        2.06      0.78 o 
   5   4   1       16.05       26.28      2.63 o 
   6   4   1       99.03      117.70      2.64 o 
   7   4   1      852.03      850.77     12.64 o 
   8   4   1      254.18      234.41      5.81 o 
   9   4   1      679.07      647.39     14.60 o 
  10   4   1       18.56       16.71      4.67 o 
  11   4   1      195.74      173.44     10.29 o 
   0   5   1     1812.59     1768.44     15.80 o 
   1   5   1     1122.93      994.97      6.17 o 
   2   5   1      981.40     1076.57      7.81 o 
   3   5   1     1785.55     1771.38      9.55 o 
   4   5   1       59.81       71.62      1.87 o 
   5   5   1     6751.48     6590.50     31.02 o 
   6   5   1      135.24      137.61      2.99 o 
   7   5   1      963.00      982.49     16.59 o 
   8   5   1        6.72       12.39      2.44 o 
   9   5   1        1.82       13.07      3.28 o 
  10   5   1      122.74      123.40      7.21 o 
  11   5   1        1.76       15.53      7.57 o 
   1   6   1      451.73      566.09      7.72 o 
   2   6   1     4910.79     4680.43     30.08 o 
   3   6   1     8570.62     8522.99     46.61 o 
   4   6   1        0.77        3.00      1.35 o 
   5   6   1      367.41      400.20      3.98 o 
   6   6   1        2.50        3.32      1.51 o 
   7   6   1      676.88      704.94      7.42 o 
   8   6   1       97.59       98.90      3.83 o 
   9   6   1      380.19      381.25      7.38 o 
  10   6   1        0.71        2.02      5.13 o 
   0   7   1      873.68      875.07     13.56 o 
   1   7   1     1468.26     1455.76      9.58 o 
   2   7   1      223.74      177.08      2.39 o 
   3   7   1    18022.99    18542.57     89.54 o 
   4   7   1       20.24       34.85      1.38 o 
   5   7   1     1798.63     1705.69     13.02 o 
   6   7   1        0.03       -1.14      1.44 o 
   7   7   1      741.35      698.53      7.31 o 
   8   7   1       23.52       19.61      2.63 o 
   9   7   1      345.61      368.49      7.43 o 
  10   7   1      113.75      125.72     10.96 o 
   1   8   1     6212.62     6144.22     42.62 o 
   2   8   1     1680.99     1595.86      7.99 o 
   3   8   1     8738.14     8956.97     42.64 o 
   4   8   1       42.16       20.07      1.34 o 
   5   8   1      702.95      705.90      5.67 o 
   6   8   1       12.00       15.58      1.73 o 
   7   8   1       54.61       63.81      3.80 o 
   8   8   1       31.10       35.97      2.99 o 
   9   8   1      475.35      487.21      9.14 o 
  10   8   1        8.77        8.57      6.81 o 
   0   9   1      807.30      833.76     11.27 o 
   1   9   1       14.20       19.16      1.07 o 
   2   9   1        2.47       10.91      1.20 o 
   3   9   1     2965.74     2945.42     11.90 o 
   4   9   1       38.81       25.00      1.45 o 
   5   9   1     5340.23     5362.65     32.46 o 
   6   9   1       25.76       20.93      1.88 o 
   7   9   1      769.30      703.28      7.46 o 
   8   9   1       19.52       17.90      3.22 o 
   9   9   1      299.63      316.77     12.94 o 
  10   9   1       56.10       47.30     11.24 o 
   1  10   1     2095.10     2100.41     10.08 o 
   2  10   1     2567.99     2567.42     12.46 o 
   3  10   1     4497.35     4735.13     19.86 o 
   4  10   1      181.60      140.08      2.71 o 
   5  10   1       10.66       17.20      2.02 o 
   6  10   1       11.32       15.66      2.01 o 
   7  10   1      323.07      341.32      6.45 o 
   8  10   1       10.89        8.76      3.83 o 
   9  10   1      601.84      611.59     11.29 o 
  10  10   1       16.14       13.79     11.24 o 
   0  11   1      250.23      217.72      8.41 o 
   1  11   1        1.06        3.10      0.96 o 
   2  11   1      407.42      411.97      4.45 o 
   3  11   1     2694.17     2552.18     12.06 o 
   4  11   1      108.10      104.77      2.80 o 
   5  11   1     2114.45     1967.45     11.45 o 
   6  11   1       73.13       69.72      3.28 o 
   7  11   1      890.16      820.17     10.41 o 
   8  11   1       24.64       23.00      3.68 o 
   9  11   1      216.94      233.75      7.94 o 
  10  11   1       35.90       27.30      7.57 o 
   1  12   1     3651.51     3440.84     22.21 o 
   2  12   1      336.75      353.83      4.23 o 
   3  12   1      900.16      887.07      6.53 o 
   4  12   1      163.78      136.29      3.52 o 
   5  12   1        3.94        4.32      1.98 o 
   6  12   1      112.12      118.77      4.00 o 
   7  12   1        9.41       24.40      3.92 o 
   8  12   1        0.24       -2.90      2.98 o 
   9  12   1      737.91      733.53     12.64 o 
  10  12   1        9.59        1.81      5.75 o 
   0  13   1      599.58      596.23      7.22 o 
   1  13   1     1517.51     1512.76      8.80 o 
   2  13   1       33.95       47.08      1.83 o 
   3  13   1     2992.06     3016.87     14.08 o 
   4  13   1       91.34       83.04      3.01 o 
   5  13   1     1972.06     1866.35     14.16 o 
   6  13   1        1.91       -1.22      2.14 o 
   7  13   1      115.81      133.89      5.40 o 
   8  13   1       25.70       26.07      3.93 o 
   9  13   1      162.79      181.27      8.29 o 
  10  13   1       56.50       53.79      9.28 o 
   1  14   1      502.92      399.63      5.28 o 
   2  14   1      791.54      761.76      8.86 o 
   3  14   1     3415.80     3286.83     16.46 o 
   4  14   1       82.62       77.42      3.62 o 
   5  14   1      144.68      172.86      4.47 o 
   6  14   1       15.59        8.95      2.44 o 
   7  14   1      175.86      177.71      5.98 o 
   8  14   1       48.85       50.79      5.52 o 
   9  14   1      488.34      460.04     11.64 o 
  10  14   1        9.02       12.14      6.18 o 
   0  15   1     2268.45     2261.84     16.38 o 
   1  15   1      537.57      524.96      5.17 o 
   2  15   1       52.92       55.23      2.13 o 
   3  15   1      626.91      622.03      6.57 o 
   4  15   1       10.77       12.22      2.19 o 
   5  15   1     3725.66     3661.25     19.55 o 
   6  15   1       72.40       61.83      3.49 o 
   7  15   1      372.75      374.47      7.97 o 
   8  15   1        3.47        5.20      3.55 o 
   9  15   1        3.13       10.60      4.94 o 
  10  15   1       61.89       75.25      8.23 o 
   1  16   1     2887.85     2859.42     14.15 o 
   2  16   1      278.02      290.22      4.36 o 
   3  16   1      699.18      680.52      7.03 o 
   4  16   1       88.18      101.60      3.56 o 
   5  16   1      100.16      117.14      4.02 o 
   6  16   1        9.96       10.30      2.76 o 
   7  16   1      277.03      251.84      6.97 o 
   8  16   1       80.30       83.54      5.75 o 
   9  16   1      178.87      186.36      8.66 o 
   0  17   1     1103.20      998.35     10.49 o 
   1  17   1        6.90        7.91      2.04 o 
   2  17   1        2.09       -0.99      1.45 o 
   3  17   1     3374.31     3285.88     17.48 o 
   4  17   1      100.19       89.65      3.57 o 
   5  17   1      870.90      880.93      9.09 o 
   6  17   1        0.53       -0.12      2.49 o 
   7  17   1     1028.39      966.66     13.93 o 
   8  17   1        4.85       -1.35      3.43 o 
   9  17   1      107.62      100.13      7.32 o 
   1  18   1     5330.69     5333.58     24.91 o 
   2  18   1       26.87       25.04      2.21 o 
   3  18   1      824.49      797.78      8.00 o 
   4  18   1        1.63        3.40      2.21 o 
   5  18   1      189.35      200.96      5.26 o 
   6  18   1       29.31       23.88      3.18 o 
   7  18   1       69.65       67.72      4.88 o 
   8  18   1       25.81       23.27      4.42 o 
   9  18   1      127.96      128.89      7.98 o 
   0  19   1      534.44      533.02     10.72 o 
   2  19   1       74.32       61.55      3.08 o 
   3  19   1       24.30       14.90      3.09 o 
   4  19   1      352.37      329.62      5.86 o 
   5  19   1     2775.48     2827.34     22.16 o 
   6  19   1       16.26       10.05      2.85 o 
   7  19   1      860.42      842.99     11.99 o 
   8  19   1        5.30       -2.15      3.94 o 
   9  19   1       82.89       60.47      6.90 o 
   1  20   1     2345.13     2327.85     16.81 o 
   2  20   1        5.20        6.50      2.48 o 
   3  20   1       33.96       39.37      3.04 o 
   4  20   1       71.42       77.29      3.74 o 
   5  20   1      207.17      233.18      5.72 o 
   6  20   1       46.15       41.62      3.65 o 
   7  20   1      133.87      125.93      6.11 o 
   8  20   1       32.85       28.70      4.97 o 
   9  20   1      231.71      223.21     10.26 o 
   0  21   1      540.91      532.03     11.35 o 
   1  21   1      184.55      203.92      5.71 o 
   2  21   1      554.88      510.77      9.96 o 
   3  21   1      152.09      157.65      4.73 o 
   4  21   1       20.23       21.14      2.76 o 
   5  21   1      510.82      533.94      7.89 o 
   6  21   1        1.15       -0.41      2.89 o 
   7  21   1      663.17      653.99     12.00 o 
   8  21   1        3.73        6.49      4.45 o 
   1  22   1     1959.29     1982.07     17.50 o 
   2  22   1       22.85       22.52      3.83 o 
   3  22   1      124.02      139.98      6.20 o 
   4  22   1      166.60      181.15      5.39 o 
   5  22   1       11.79       13.91      3.11 o 
   6  22   1       60.38       58.03      4.38 o 
   7  22   1      117.24      128.56      7.29 o 
   8  22   1       29.76       34.51      5.40 o 
   0  23   1      289.88      258.86     11.16 o 
   1  23   1        2.02       23.20      4.47 o 
   2  23   1        7.70        5.19      3.47 o 
   3  23   1     1078.54     1069.28     13.88 o 
   4  23   1       27.08       23.29      3.63 o 
   5  23   1      125.60      131.57      5.35 o 
   6  23   1       40.35       34.50      4.05 o 
   7  23   1      599.83      656.65     12.53 o 
   8  23   1        0.08       -2.86      4.33 o 
   1  24   1     1067.79     1030.18     13.73 o 
   2  24   1       19.31       16.04      4.10 o 
   3  24   1      976.62      976.13     13.67 o 
   4  24   1       35.19       38.25      5.06 o 
   5  24   1      536.99      530.45      9.74 o 
   6  24   1        9.65       11.09      3.69 o 
   7  24   1      109.98      116.56      6.96 o 
   0  25   1       12.88       18.20      5.13 o 
   1  25   1        6.23       18.39      4.20 o 
   2  25   1        6.33        6.82      3.96 o 
   3  25   1      317.23      308.48      8.88 o 
   4  25   1        2.02       -1.35      4.10 o 
   5  25   1     1067.19     1118.03     18.11 o 
   6  25   1        0.10       -1.91      4.07 o 
   7  25   1      218.00      228.05      8.84 o 
   1  26   1      321.28      295.04      8.48 o 
   2  26   1      150.74      149.87      6.98 o 
   3  26   1      288.36      308.52      8.98 o 
   4  26   1       42.53       44.19      5.54 o 
   5  26   1       18.02       26.76      5.35 o 
   6  26   1        1.32       -5.35      4.79 o 
   7  26   1       29.06       32.98      6.17 o 
   0  27   1       98.87      103.12     10.71 o 
   1  27   1      411.15      419.79      9.83 o 
   2  27   1       70.95       84.40      5.99 o 
   3  27   1      485.83      496.59     13.09 o 
   4  27   1       16.43       20.46      5.11 o 
   5  27   1      308.68      286.54      9.56 o 
   6  27   1       71.08       78.06      7.75 o 
   1  28   1       10.99       18.32      4.58 o 
   2  28   1       67.23       67.91      5.88 o 
   3  28   1      308.93      334.26      9.73 o 
   4  28   1       12.82       14.17      5.06 o 
   5  28   1       10.72       14.56      5.27 o 
   6  28   1       13.97        6.34      6.36 o 
   0  29   1       28.15       10.88      7.16 o 
   1  29   1        8.27       -1.18      4.20 o 
   2  29   1        0.24       -4.31      4.28 o 
   3  29   1      266.15      289.47      9.55 o 
   4  29   1        4.63        5.12      4.84 o 
   5  29   1      275.60      288.84     10.15 o 
   1  30   1      250.28      238.23     10.03 o 
   2  30   1       69.77       72.16      6.58 o 
   3  30   1      216.42      254.35     10.22 o 
   4  30   1       13.63       13.45      5.33 o 
   5  30   1        8.53       14.25      5.83 o 
   0  31   1        8.07        7.34      7.92 o 
   1  31   1       14.17       34.92      6.55 o 
   2  31   1        0.30        0.69      4.84 o 
   3  31   1       79.09       83.97      6.94 o 
   4  31   1       19.23       22.83      6.02 o 
   1  32   1      176.33      167.18      9.61 o 
   2  32   1        5.69        2.18      5.14 o 
   3  32   1       19.04       17.74      5.74 o 
   4  32   1       19.40       18.30      6.00 o 
   0  33   1       76.92       88.24     11.72 o 
   1  33   1       10.87       13.87      6.01 o 
   2  33   1       10.62       -0.58      5.82 o 
   3  33   1      197.33      242.43     12.74 o 
   1  34   1       62.81       74.49      9.67 o 
   0   0   2   112399.53   106785.09    663.40 o 
   1   0   2    21168.12    21447.98     96.35 o 
   2   0   2     1379.41     1496.99     16.16 o 
   3   0   2       92.32       78.52      4.36 o 
   4   0   2      250.85      211.63      6.65 o 
   5   0   2     2032.09     2037.13     21.89 o 
   6   0   2      116.89      200.11      6.41 o 
   7   0   2       31.58       55.42      4.63 o 
   8   0   2       31.32       57.33      6.81 o 
   9   0   2        4.50       -2.37      5.10 o 
  10   0   2      222.48      208.52     10.92 o 
   1   1   2       16.32       48.82      5.03 o 
   2   1   2      178.74      194.92      4.18 o 
   3   1   2      377.75      358.14      5.91 o 
   4   1   2      973.87     1053.42      7.05 o 
   5   1   2     1281.21     1368.35     12.07 o 
   6   1   2     4641.29     4646.34     21.79 o 
   7   1   2      751.15      751.25      8.21 o 
   8   1   2     1362.51     1332.61     17.00 o 
   9   1   2       33.03       33.84      4.14 o 
  10   1   2        0.35        7.66      4.02 o 
   0   2   2     2801.31     2927.49     16.60 o 
   1   2   2     7301.05     7125.17     29.80 o 
   2   2   2     5174.57     5245.82     27.49 o 
   3   2   2       37.10       64.32      3.08 o 
   4   2   2      688.33      632.74      5.03 o 
   5   2   2     3359.42     3324.35     18.40 o 
   6   2   2       63.38      123.72      4.79 o 
   7   2   2      433.53      434.63      6.40 o 
   8   2   2      991.32     1023.68     13.49 o 
   9   2   2      143.38      141.05      5.91 o 
  10   2   2      143.23      136.57      6.31 o 
   1   3   2    24351.07    24449.21    126.59 o 
   2   3   2      270.70      305.34      3.40 o 
   3   3   2     3341.84     3421.26     28.50 o 
   4   3   2     1893.00     1863.85      9.33 o 
   5   3   2       45.56       74.47      5.11 o 
   6   3   2     4224.55     4294.55     24.48 o 
   7   3   2       70.18       73.83      3.80 o 
   8   3   2       42.62       75.46      6.46 o 
   9   3   2       62.33       60.72      4.74 o 
  10   3   2       16.00       23.40      4.33 o 
   0   4   2      237.69      278.33      5.82 o 
   1   4   2      438.03      476.89      6.63 o 
   2   4   2     3570.73     3610.94     24.00 o 
   3   4   2      355.91      353.15      5.46 o 
   4   4   2        2.00       29.34      7.57 o 
   5   4   2     3044.96     3052.23     18.23 o 
   6   4   2        1.17       10.84      3.67 o 
   7   4   2      274.77      295.57      6.06 o 
   8   4   2      657.15      650.99      9.68 o 
   9   4   2      136.29      155.72      7.34 o 
  10   4   2      325.20      322.08      9.17 o 
   1   5   2      513.96      469.47      3.74 o 
   2   5   2     2901.93     2864.31     20.17 o 
   3   5   2      187.19      208.74      2.67 o 
   4   5   2     2567.03     2458.56     11.14 o 
   5   5   2      320.38      350.83      4.32 o 
   6   5   2      967.64      982.75      9.18 o 
   7   5   2      242.18      241.81      6.01 o 
   8   5   2      135.80      130.99      4.84 o 
   9   5   2      902.17      878.37     13.24 o 
  10   5   2       31.44       49.81      4.95 o 
   0   6   2     3653.82     3701.22     24.09 o 
   1   6   2      573.60      611.66      4.74 o 
   2   6   2     2091.21     2154.98     16.86 o 
   3   6   2     1306.37     1422.34      7.95 o 
   4   6   2     3480.16     3473.99     17.77 o 
   5   6   2      552.38      540.39      5.38 o 
   6   6   2      122.59      132.89      4.59 o 
   7   6   2      129.61      131.28      6.48 o 
   8   6   2      143.14      135.68      5.03 o 
   9   6   2        1.55       20.39      3.51 o 
  10   6   2      520.57      541.75     11.67 o 
   1   7   2     1022.16      903.57      7.82 o 
   2   7   2      134.03      146.25      2.63 o 
   3   7   2      113.38      127.51      2.58 o 
   4   7   2     6963.48     7042.10     28.15 o 
   5   7   2      379.23      385.89      4.38 o 
   6   7   2     1608.71     1582.08     12.43 o 
   7   7   2      116.95      129.01      4.66 o 
   8   7   2      245.51      236.08      6.09 o 
   9   7   2      339.21      332.24      8.12 o 
  10   7   2       32.93       53.90      6.20 o 
   0   8   2       28.78       41.89      2.47 o 
   1   8   2       12.81        3.62      1.38 o 
   2   8   2     6424.21     6669.88     26.22 o 
   3   8   2     1631.77     1739.86     12.03 o 
   4   8   2     2852.38     2822.37     17.31 o 
   5   8   2      535.67      526.34      5.12 o 
   6   8   2       81.19       85.71      3.59 o 
   7   8   2      285.13      274.56      5.90 o 
   8   8   2      416.99      393.62      8.12 o 
   9   8   2       19.64       18.33      3.96 o 
  10   8   2      397.58      398.45     11.79 o 
   1   9   2      374.92      288.00      4.04 o 
   2   9   2     1682.62     1659.37      9.55 o 
   3   9   2     2794.55     2754.87     13.47 o 
   4   9   2     3341.47     3273.16     23.34 o 
   5   9   2     1460.18     1476.97      8.86 o 
   6   9   2     1220.82     1181.75     10.73 o 
   7   9   2      211.85      190.14      5.83 o 
   8   9   2      726.56      710.21     10.53 o 
   9   9   2       85.68       77.34      5.42 o 
  10   9   2       72.85       81.04      6.27 o 
   0  10   2     7541.05     7447.50     45.21 o 
   1  10   2      156.84      194.51      3.60 o 
   2  10   2     4451.43     4676.89     25.21 o 
   3  10   2     1220.99     1269.95      9.31 o 
   4  10   2        6.73        7.89      2.29 o 
   5  10   2     1212.27     1261.08     12.33 o 
   6  10   2       49.70       50.75      3.51 o 
   7  10   2       30.23       25.47      3.58 o 
   8  10   2       81.76       89.29      5.05 o 
   9  10   2       12.99        6.50      3.93 o 
  10  10   2      323.67      302.78      9.64 o 
   1  11   2      629.18      721.93      7.38 o 
   2  11   2      175.18      148.33      3.36 o 
   3  11   2      437.01      488.14      5.24 o 
   4  11   2     2073.72     1883.49     10.36 o 
   5  11   2       63.57       71.22      3.84 o 
   6  11   2      987.38      953.08     12.04 o 
   7  11   2      465.53      434.20      9.06 o 
   8  11   2      477.44      457.42      9.75 o 
   9  11   2      306.53      270.77      8.77 o 
  10  11   2       23.80       19.33      5.43 o 
   0  12   2       48.28       72.29      3.88 o 
   1  12   2      847.91      943.61      8.09 o 
   2  12   2     2488.30     2467.51     13.45 o 
   3  12   2      153.39      153.63      2.93 o 
   4  12   2     1720.56     1724.26     12.26 o 
   5  12   2     1042.96     1019.96      9.62 o 
   6  12   2      268.41      270.09      7.13 o 
   7  12   2      135.01      121.37      6.71 o 
   8  12   2      386.98      367.27      9.14 o 
   9  12   2        1.75        2.24      4.15 o 
  10  12   2      217.54      206.03      9.49 o 
   1  13   2     1600.23     1522.50     10.95 o 
   2  13   2      439.34      471.82      5.47 o 
   3  13   2      956.45      926.35      7.59 o 
   4  13   2     1849.94     1718.22     20.62 o 
   5  13   2      185.30      166.85      4.64 o 
   6  13   2      757.07      762.34     13.49 o 
   7  13   2       27.08       33.70      4.31 o 
   8  13   2       75.20      102.87      6.20 o 
   9  13   2       76.27       71.44      6.99 o 
  10  13   2       21.48       17.24      5.43 o 
   0  14   2      220.93      182.62      9.73 o 
   1  14   2      435.67      448.45      5.93 o 
   2  14   2     2026.98     1964.95     14.36 o 
   3  14   2      493.51      496.81      5.75 o 
   4  14   2       75.55      100.00      3.60 o 
   5  14   2      572.78      568.66      7.62 o 
   6  14   2        0.32        3.41      3.04 o 
   7  14   2      348.13      337.55     10.79 o 
   8  14   2      313.23      300.88      8.79 o 
   9  14   2        7.10        1.86      4.51 o 
   1  15   2      377.31      400.63      5.93 o 
   2  15   2     1645.20     1646.41     11.25 o 
   3  15   2      867.36      846.12      7.66 o 
   4  15   2     1492.37     1429.03     11.64 o 
   5  15   2      421.95      399.85      6.62 o 
   6  15   2      507.29      518.19     10.70 o 
   7  15   2      139.03      141.74      6.46 o 
   8  15   2      187.92      207.07      7.81 o 
   9  15   2       88.26       87.80      6.48 o 
   0  16   2     2348.65     2388.15     28.86 o 
   1  16   2       60.78       64.82      3.09 o 
   2  16   2     1156.87     1106.46      9.56 o 
   3  16   2      477.92      446.62      6.32 o 
   4  16   2     1780.62     1771.87     13.31 o 
   5  16   2       20.93       19.43      2.88 o 
   6  16   2       53.08       64.51      4.79 o 
   7  16   2      343.91      341.09      8.80 o 
   8  16   2       83.87       84.32      6.67 o 
   9  16   2        0.87       -3.63      4.31 o 
   1  17   2      146.71      142.17      3.88 o 
   2  17   2       75.96       69.53      3.52 o 
   3  17   2      111.60      105.81      3.42 o 
   4  17   2     1892.60     1859.79     18.67 o 
   5  17   2      217.74      240.41      5.71 o 
   6  17   2     1090.22     1050.18     13.76 o 
   7  17   2      209.85      206.89      7.38 o 
   8  17   2      263.76      255.20      8.54 o 
   9  17   2       61.09       58.80      6.25 o 
   0  18   2     2007.57     1921.03     20.61 o 
   1  18   2       84.02       89.31      3.30 o 
   2  18   2      896.02      891.77      9.68 o 
   3  18   2       39.21       42.00      3.00 o 
   4  18   2      771.29      812.00     11.72 o 
   5  18   2      217.57      221.69      5.71 o 
   6  18   2       34.59       45.99      4.59 o 
   7  18   2      323.33      305.02      8.77 o 
   8  18   2      193.02      201.75      8.27 o 
   9  18   2        5.00       -1.03      4.61 o 
   1  19   2      778.92      793.20      8.26 o 
   2  19   2      533.18      529.15      7.78 o 
   3  19   2      921.66      871.91      9.27 o 
   4  19   2      173.33      187.59      5.16 o 
   5  19   2       84.38       82.72      4.22 o 
   6  19   2      965.48      900.98     13.17 o 
   7  19   2       45.44       45.51      5.14 o 
   8  19   2      260.22      261.49      9.04 o 
   9  19   2        2.46       -2.66      4.56 o 
   0  20   2     2121.92     2195.93     23.28 o 
   1  20   2        7.80        8.66      2.77 o 
   2  20   2     1136.56     1134.75     11.61 o 
   3  20   2       10.46       18.12      3.04 o 
   4  20   2      559.32      553.98      8.33 o 
   5  20   2      617.03      652.56      9.13 o 
   6  20   2        2.09        8.25      3.96 o 
   7  20   2      151.05      142.39     10.49 o 
   8  20   2      203.55      216.88      8.84 o 
   1  21   2      486.17      455.73     10.00 o 
   2  21   2        1.47       11.20      4.02 o 
   3  21   2      869.63      822.29     10.43 o 
   4  21   2       44.21       53.18      3.67 o 
   5  21   2       49.73       53.54      4.02 o 
   6  21   2      936.07      897.99     13.65 o 
   7  21   2       46.19       40.43      5.14 o 
   8  21   2      122.89      125.37      7.45 o 
   0  22   2      993.56     1024.59     16.07 o 
   1  22   2       61.06       60.28      6.18 o 
   2  22   2      277.66      247.81      7.25 o 
   3  22   2       41.00       35.96      3.66 o 
   4  22   2      347.02      361.88      8.69 o 
   5  22   2      351.61      346.41      7.34 o 
   6  22   2       98.81      100.42      6.18 o 
   7  22   2      210.23      216.38      8.36 o 
   8  22   2      118.48      135.04      7.73 o 
   1  23   2      134.31      147.80      6.29 o 
   2  23   2       83.48       87.66      5.33 o 
   3  23   2       83.19       78.19      5.42 o 
   4  23   2      357.07      383.43      8.21 o 
   5  23   2      131.36      141.62      5.48 o 
   6  23   2      310.81      298.39      8.90 o 
   7  23   2      123.25      137.91      7.32 o 
   8  23   2      160.53      170.64     12.35 o 
   0  24   2     1750.57     1697.70     22.03 o 
   1  24   2       56.42       64.42      5.16 o 
   2  24   2      162.73      156.33      6.68 o 
   3  24   2       99.89      109.54      7.25 o 
   4  24   2      224.18      219.66      7.94 o 
   5  24   2       62.72       61.69      5.49 o 
   6  24   2        2.28        7.78      4.13 o 
   7  24   2       42.54       48.10      5.76 o 
   1  25   2        1.73        2.72      3.79 o 
   2  25   2      311.67      302.39      8.40 o 
   3  25   2      209.79      208.03      7.73 o 
   4  25   2      481.37      499.49     10.80 o 
   5  25   2       51.09       67.57      6.93 o 
   6  25   2      222.92      232.58      9.91 o 
   7  25   2       27.42       25.64      5.89 o 
   0  26   2       21.88       26.77      7.57 o 
   1  26   2      173.00      165.78      7.04 o 
   2  26   2      668.26      665.56     11.84 o 
   3  26   2      177.50      188.67      7.84 o 
   4  26   2      111.97      139.74      7.25 o 
   5  26   2       13.85        7.82      6.80 o 
   6  26   2        2.91        8.70      6.74 o 
   7  26   2        0.51        1.32      5.19 o 
   1  27   2       35.44       38.54      4.93 o 
   2  27   2       47.96       53.03      5.39 o 
   3  27   2       32.35       24.12      4.84 o 
   4  27   2      421.68      459.41     10.90 o 
   5  27   2       21.90       15.25      6.14 o 
   6  27   2      216.92      205.33     12.15 o 
   0  28   2       41.78       51.15      9.09 o 
   1  28   2       69.55       63.90      5.81 o 
   2  28   2      157.47      151.54      7.39 o 
   3  28   2       33.74       25.06      5.22 o 
   4  28   2      129.50      147.76      7.72 o 
   5  28   2      155.79      173.39     10.05 o 
   6  28   2        0.66        8.00      7.19 o 
   1  29   2       25.57       13.84      5.60 o 
   2  29   2      110.01      100.77      6.66 o 
   3  29   2       92.78       92.93      6.86 o 
   4  29   2      162.77      181.25      8.38 o 
   5  29   2       20.59       22.25      6.51 o 
   0  30   2      300.17      305.86     17.67 o 
   1  30   2       24.29       16.38      7.88 o 
   2  30   2       85.52       86.63      6.64 o 
   3  30   2       81.54       79.98      6.75 o 
   4  30   2        0.90        2.24      4.95 o 
   5  30   2       37.84       51.74     18.74 o 
   1  31   2       12.75        8.41      5.74 o 
   2  31   2        1.68        1.83      4.73 o 
   3  31   2       41.23       38.59      6.74 o 
   4  31   2      110.94      118.91      7.94 o 
   0  32   2       49.87       55.27     10.60 o 
   1  32   2        0.82       -1.27      5.82 o 
   2  32   2      156.50      161.61      8.21 o 
   3  32   2       39.84       46.24      6.34 o 
   1  33   2       23.21       22.44      6.55 o 
   2  33   2       38.35       48.60      8.34 o 
   1   0   3     5320.53     6010.31     44.66 o 
   2   0   3      308.61      303.28     14.45 o 
   3   0   3      483.43      553.39     13.92 o 
   4   0   3     1283.33     1320.86     20.34 o 
   5   0   3      472.70      494.49     10.15 o 
   6   0   3      102.99      142.26      7.15 o 
   7   0   3      425.45      474.67     11.62 o 
   8   0   3      475.96      473.49     34.26 o 
   9   0   3       83.76       75.48     12.31 o 
  10   0   3        0.07       -1.52      6.93 o 
   0   1   3     1740.10     1577.26     17.43 o 
   1   1   3       12.00       22.94      5.82 o 
   2   1   3     2558.78     2543.88     21.44 o 
   3   1   3     1992.11     1782.28     21.48 o 
   4   1   3       29.27       48.61      4.02 o 
   5   1   3      935.67      907.63      9.49 o 
   6   1   3     2195.96     2170.02     25.70 o 
   7   1   3     1291.49     1375.53     17.50 o 
   8   1   3        2.17       16.03      3.87 o 
   9   1   3      161.58      163.08      8.23 o 
  10   1   3       54.49       51.28      6.35 o 
   1   2   3     8434.71     9116.25     32.81 o 
   2   2   3     1590.08     1551.43     20.99 o 
   3   2   3       83.36       99.74      4.30 o 
   4   2   3     1913.54     1919.55     17.00 o 
   5   2   3       22.98       14.53      2.63 o 
   6   2   3     1830.92     1808.70     15.08 o 
   7   2   3        0.64       13.25      4.25 o 
   8   2   3      549.15      577.22     10.47 o 
   9   2   3      247.38      222.22      9.08 o 
  10   2   3        6.90        8.40      4.90 o 
   0   3   3     2589.91     2659.93     17.12 o 
   1   3   3     6889.36     6863.23     58.94 o 
   2   3   3     8003.05     8222.39     58.05 o 
   3   3   3     1068.34      851.67      8.43 o 
   4   3   3       17.44       27.73      3.21 o 
   5   3   3     1029.66      994.13     10.93 o 
   6   3   3      231.70      257.38      6.06 o 
   7   3   3      101.14      130.75      4.95 o 
   8   3   3       89.52      116.04      5.78 o 
   9   3   3      328.04      327.52     10.17 o 
  10   3   3       86.86       79.52      7.08 o 
   1   4   3     1746.40     1826.71     19.05 o 
   2   4   3     3902.99     3946.68     40.21 o 
   3   4   3      521.83      559.81     13.83 o 
   4   4   3     1279.97     1287.56     20.29 o 
   5   4   3      170.35      166.46      4.63 o 
   6   4   3     1212.54     1190.61     11.70 o 
   7   4   3       18.83       24.26      3.81 o 
   8   4   3      551.48      582.73     10.69 o 
   9   4   3      416.96      404.16     11.15 o 
  10   4   3       68.41       67.57     10.54 o 
   0   5   3     2612.97     2625.37     16.59 o 
   1   5   3       21.67       39.19      2.72 o 
   2   5   3     3112.86     3110.56     29.36 o 
   3   5   3     2110.08     2046.47     14.10 o 
   4   5   3      734.25      769.20      8.35 o 
   5   5   3     1067.58     1063.70     10.32 o 
   6   5   3      233.29      239.01      7.30 o 
   7   5   3      293.47      303.57      7.60 o 
   8   5   3      340.88      380.02      9.10 o 
   9   5   3       83.53      101.76      6.07 o 
  10   5   3      307.77      300.20     18.24 o 
   1   6   3     1861.61     1758.12      9.46 o 
   2   6   3     4871.84     4708.97     43.46 o 
   3   6   3      183.69      229.09      3.58 o 
   4   6   3      806.16      809.37      8.61 o 
   5   6   3      181.07      222.35      5.14 o 
   6   6   3      321.02      316.66      6.35 o 
   7   6   3       42.43       45.31      4.20 o 
   8   6   3      175.81      183.05      6.99 o 
   9   6   3      292.90      293.62      8.54 o 
  10   6   3        1.89       12.17      5.53 o 
   0   7   3     1239.01     1397.06     22.40 o 
   1   7   3      916.05      971.77      7.03 o 
   2   7   3       13.82       18.06      2.01 o 
   3   7   3     4015.05     4274.93     42.50 o 
   4   7   3      563.22      540.73      8.86 o 
   5   7   3      195.02      187.53      4.79 o 
   6   7   3       54.11       49.74      3.56 o 
   7   7   3      356.05      345.80      6.77 o 
   8   7   3      424.23      430.04      8.01 o 
   9   7   3      297.74      316.63      9.22 o 
  10   7   3      249.50      257.00     10.11 o 
   1   8   3     6199.99     6081.48     39.38 o 
   2   8   3      752.00      655.92      7.13 o 
   3   8   3      194.31      220.99      3.96 o 
   4   8   3      963.11      924.07     12.99 o 
   5   8   3       12.26       12.19      2.33 o 
   6   8   3      579.79      575.41      8.65 o 
   7   8   3        6.23        5.14      2.64 o 
   8   8   3       87.68       94.49      5.47 o 
   9   8   3      179.75      192.24      7.23 o 
  10   8   3       35.08       47.49      6.61 o 
   0   9   3     1737.63     1930.61     16.87 o 
   1   9   3       40.58       68.88      3.91 o 
   2   9   3       99.35      100.67      3.19 o 
   3   9   3      463.46      507.72      5.23 o 
   4   9   3      817.19      775.21      8.81 o 
   5   9   3     1656.96     1577.27     12.01 o 
   6   9   3        3.13        1.57      2.64 o 
   7   9   3      503.31      442.13      8.42 o 
   8   9   3      369.28      363.03      8.34 o 
   9   9   3      389.33      411.72      9.51 o 
  10   9   3      128.03      149.68      8.87 o 
   1  10   3     3613.82     3349.61     17.78 o 
   2  10   3     3469.12     3227.72     17.70 o 
   3  10   3     1727.41     1691.59     11.29 o 
   4  10   3     1147.72     1112.69     12.13 o 
   5  10   3        8.04        3.39      2.08 o 
   6  10   3      382.04      388.94      8.40 o 
   7  10   3       62.81       63.92      4.66 o 
   8  10   3       22.46       19.57      3.97 o 
   9  10   3       89.67      103.65      6.04 o 
  10  10   3       26.64       37.90      5.77 o 
   0  11   3      393.59      432.28     10.53 o 
   1  11   3       86.38       86.20      3.15 o 
   2  11   3     1603.32     1509.58     10.10 o 
   3  11   3      919.45      982.12      8.95 o 
   4  11   3      906.79      875.76     13.49 o 
   5  11   3      442.68      456.57      8.49 o 
   6  11   3       39.74       42.15      4.08 o 
   7  11   3      575.57      502.84      9.18 o 
   8  11   3      364.23      345.00      8.39 o 
   9  11   3      217.43      199.56      7.49 o 
  10  11   3       66.57       66.50      7.42 o 
   1  12   3     2293.22     2058.70     13.45 o 
   2  12   3      223.32      223.48      4.33 o 
   3  12   3        5.42        8.23      2.10 o 
   4  12   3     1033.37      991.42     13.00 o 
   5  12   3      177.92      157.47      6.65 o 
   6  12   3     1262.85     1250.96     27.59 o 
   7  12   3        9.63       10.89      3.74 o 
   8  12   3        1.25        9.28      3.98 o 
   9  12   3      131.62      140.95      7.39 o 
   0  13   3     1177.50     1270.66     22.13 o 
   1  13   3      663.02      711.04      7.64 o 
   2  13   3      899.97      885.38      7.86 o 
   3  13   3      821.60      861.57      8.30 o 
   4  13   3       56.95       59.18      3.43 o 
   5  13   3      307.50      315.71      8.54 o 
   6  13   3        2.67       10.23      4.64 o 
   7  13   3       65.40       73.78      5.22 o 
   8  13   3      297.82      275.34      8.79 o 
   9  13   3      131.85      119.06      7.09 o 
   1  14   3      676.15      613.08      7.25 o 
   2  14   3     1501.52     1363.24     10.05 o 
   3  14   3      713.20      675.35      7.51 o 
   4  14   3      762.44      748.85      9.00 o 
   5  14   3        9.17       20.75      4.08 o 
   6  14   3      443.04      413.91     10.41 o 
   7  14   3        6.65        4.01      3.79 o 
   8  14   3      142.80      136.76      7.36 o 
   9  14   3      187.23      201.75      8.68 o 
   0  15   3     3280.29     3356.81     36.09 o 
   1  15   3      298.01      302.59      5.61 o 
   2  15   3      252.81      261.57      5.33 o 
   3  15   3      648.59      648.42      7.68 o 
   4  15   3      405.54      380.35     12.83 o 
   5  15   3      897.12      930.18     20.47 o 
   6  15   3       54.90       52.25      5.31 o 
   7  15   3      186.06      165.99      7.14 o 
   8  15   3      141.99      143.21      7.22 o 
   9  15   3       65.16       63.03      6.39 o 
   1  16   3     1701.79     1655.19     12.95 o 
   2  16   3      389.28      403.40      7.52 o 
   3  16   3      381.49      358.56      6.05 o 
   4  16   3      732.23      699.68     12.27 o 
   5  16   3      319.84      318.22      8.94 o 
   6  16   3      190.77      206.64      8.40 o 
   7  16   3        2.16        7.59      3.94 o 
   8  16   3      124.87      110.71      7.75 o 
   9  16   3      116.33      131.99      7.58 o 
   0  17   3     1530.34     1464.14     17.60 o 
   1  17   3      441.70      394.94      6.60 o 
   2  17   3       69.69       71.72      4.28 o 
   3  17   3     2236.70     2142.72     14.82 o 
   4  17   3        0.48        0.32      2.95 o 
   5  17   3       26.29       31.63      4.77 o 
   6  17   3       74.75       68.50      6.01 o 
   7  17   3      419.13      399.13     11.19 o 
   8  17   3       73.86       51.23      5.68 o 
   9  17   3       46.20       36.79      7.73 o 
   1  18   3     1049.43     1072.83     10.75 o 
   2  18   3      236.75      219.61      5.69 o 
   3  18   3        1.77        2.94      2.37 o 
   4  18   3      164.30      158.43      6.16 o 
   5  18   3        8.38        9.44      4.23 o 
   6  18   3      416.04      408.46     10.93 o 
   7  18   3       13.10       16.73      5.36 o 
   8  18   3       59.58       48.67      6.45 o 
   0  19   3      976.87      947.76     14.64 o 
   1  19   3      199.90      193.91      5.49 o 
   2  19   3      737.76      703.92      9.27 o 
   3  19   3       39.67       29.52      3.36 o 
   4  19   3      271.76      287.35      7.73 o 
   5  19   3      525.79      524.50     11.58 o 
   6  19   3       79.47       82.00      6.43 o 
   7  19   3      216.21      209.13      9.31 o 
   8  19   3       41.37       40.16      6.61 o 
   1  20   3      634.08      677.66     10.31 o 
   2  20   3        0.92       10.13      2.89 o 
   3  20   3      213.01      217.41      6.12 o 
   4  20   3      471.46      457.69      9.33 o 
   5  20   3        6.60       13.26      4.56 o 
   6  20   3      484.39      479.88     12.00 o 
   7  20   3       16.23       12.83      5.11 o 
   8  20   3      101.79      109.62      8.23 o 
   0  21   3      907.77      816.52     14.48 o 
   1  21   3      308.67      285.20      7.44 o 
   2  21   3     2068.81     2003.91     16.53 o 
   3  21   3       35.13       27.47      3.66 o 
   4  21   3      150.67      164.35      6.84 o 
   5  21   3      229.32      238.07      8.88 o 
   6  21   3       23.46       31.53      5.82 o 
   7  21   3      214.42      216.92     11.56 o 
   8  21   3        1.74        3.00      5.51 o 
   1  22   3     1012.59      997.22     12.99 o 
   2  22   3      172.91      165.80      6.60 o 
   3  22   3       16.97       12.93      3.41 o 
   4  22   3      705.67      662.79     11.43 o 
   5  22   3        0.85        3.05      4.52 o 
   6  22   3      480.53      484.56     16.85 o 
   7  22   3        2.02        1.87      5.22 o 
   0  23   3      738.49      632.98     13.39 o 
   1  23   3        2.04       -1.96      3.47 o 
   2  23   3      139.92      153.74      6.46 o 
   3  23   3      458.95      425.74      9.46 o 
   4  23   3        0.29        0.81      3.70 o 
   5  23   3       25.28       21.45      5.08 o 
   6  23   3      212.05      232.37      9.85 o 
   7  23   3      202.96      233.81     10.32 o 
   1  24   3      156.98      151.65      6.60 o 
   2  24   3       37.85       44.21      4.76 o 
   3  24   3      141.99      148.79      6.79 o 
   4  24   3      200.45      183.97      8.66 o 
   5  24   3        5.02        1.02      4.64 o 
   6  24   3        3.22        0.41      4.89 o 
   7  24   3       58.97       62.05      7.52 o 
   0  25   3       16.06       14.37      7.16 o 
   1  25   3       72.77       83.19      5.70 o 
   2  25   3        2.61        3.47      3.96 o 
   3  25   3      123.56      115.86      6.55 o 
   4  25   3       24.54       22.15      5.60 o 
   5  25   3      210.27      221.89     11.53 o 
   6  25   3        5.50        2.88      5.07 o 
   1  26   3      327.90      339.47      9.05 o 
   2  26   3      300.25      323.72      9.89 o 
   3  26   3      167.21      194.96      7.94 o 
   4  26   3      194.81      204.61      9.23 o 
   5  26   3       13.28       17.56      6.99 o 
   6  26   3       19.06        6.00      7.21 o 
   0  27   3      111.71      101.53     10.60 o 
   1  27   3      238.83      247.69      8.47 o 
   2  27   3      294.02      328.77      9.44 o 
   3  27   3      220.71      242.59      8.69 o 
   4  27   3       97.36      115.20      8.00 o 
   5  27   3       54.32       55.26      8.23 o 
   6  27   3       88.84      107.07     17.13 o 
   1  28   3      174.79      191.25      9.20 o 
   2  28   3      138.55      157.51      7.64 o 
   3  28   3       41.90       45.82      5.72 o 
   4  28   3       64.29       51.74      6.90 o 
   5  28   3        1.04       -0.05      6.74 o 
   0  29   3      107.00       76.59     10.60 o 
   1  29   3       11.09        7.54      5.40 o 
   2  29   3       53.10       57.79      5.97 o 
   3  29   3       55.81       64.11      6.20 o 
   4  29   3        4.47        3.80      5.60 o 
   1  30   3       62.06       54.42      6.96 o 
   2  30   3      164.77      184.13      8.36 o 
   3  30   3       18.28       22.75      5.52 o 
   4  30   3       77.56       66.18     11.24 o 
   0  31   3       23.14       32.63     16.06 o 
   1  31   3       32.93       42.23      6.93 o 
   2  31   3       17.36       24.00      6.39 o 
   3  31   3       11.81        8.54      5.24 o 
   1  32   3      216.93      246.78     12.67 o 
   2  32   3        5.71        8.50      7.19 o 
   0   0   4      109.97       98.17      9.64 o 
   1   0   4     2247.59     2319.60     16.75 o 
   2   0   4       15.95       28.14      5.06 o 
   3   0   4     1110.53     1170.12     14.52 o 
   4   0   4      210.83      230.34      9.26 o 
   5   0   4     1198.36     1257.61     37.48 o 
   6   0   4      458.61      423.00     16.90 o 
   7   0   4      409.99      400.24     11.16 o 
   8   0   4       43.80       51.78      6.37 o 
   9   0   4       72.91       62.79      9.26 o 
  10   0   4      141.93      137.61     12.34 o 
   1   1   4     2627.51     2545.32     12.68 o 
   2   1   4      214.37      293.10      5.54 o 
   3   1   4      396.04      375.56      6.70 o 
   4   1   4      706.78      782.43     16.14 o 
   5   1   4      912.03      872.04     12.37 o 
   6   1   4      425.46      407.00      7.67 o 
   7   1   4      200.69      200.27      6.29 o 
   8   1   4       89.92       75.31      5.46 o 
   9   1   4       46.70       50.90      6.10 o 
  10   1   4        3.10        5.77      5.15 o 
   0   2   4      160.60      106.72      3.99 o 
   1   2   4       13.70       44.20      8.35 o 
   2   2   4     3195.19     3013.51     14.48 o 
   3   2   4      583.17      614.36      8.09 o 
   4   2   4      951.70     1000.46     10.82 o 
   5   2   4     1427.44     1475.47     21.63 o 
   6   2   4        5.64       22.07      3.36 o 
   7   2   4      700.60      701.31     12.05 o 
   8   2   4       47.87       53.25      5.04 o 
   9   2   4      296.36      271.52     10.82 o 
  10   2   4       17.37       18.63      5.71 o 
   1   3   4    10202.02    10168.52     67.48 o 
   2   3   4      123.80      171.07      3.60 o 
   3   3   4     1008.42     1042.49     11.95 o 
   4   3   4      596.56      615.40      9.29 o 
   5   3   4       78.01       95.38      5.39 o 
   6   3   4     1109.87     1081.36     11.73 o 
   7   3   4       85.26      106.91      4.99 o 
   8   3   4       90.28       87.94      5.89 o 
   9   3   4      214.88      230.20     10.05 o 
  10   3   4        8.29        5.53      5.30 o 
   0   4   4      550.40      489.07      7.31 o 
   1   4   4     1775.46     1818.40     14.16 o 
   2   4   4      800.41      795.50      7.93 o 
   3   4   4     1442.03     1533.41     15.73 o 
   4   4   4      311.05      307.60      6.24 o 
   5   4   4     2139.18     2148.38     25.96 o 
   6   4   4       82.30      104.64      4.60 o 
   7   4   4      529.39      518.88      8.82 o 
   8   4   4       72.77       92.44      8.99 o 
   9   4   4      290.34      304.95     14.80 o 
  10   4   4      109.17      115.98      8.14 o 
   1   5   4     1471.80     1452.67     10.52 o 
   2   5   4     2556.62     2557.35     19.66 o 
   3   5   4     1300.25     1337.85     15.57 o 
   4   5   4      229.86      240.25      5.64 o 
   5   5   4      208.85      238.83      6.57 o 
   6   5   4       27.34       29.89      4.32 o 
   7   5   4       29.70       34.56      4.31 o 
   8   5   4      183.31      175.86      7.11 o 
   9   5   4      754.81      777.79     19.74 o 
  10   5   4        0.25       10.79      5.91 o 
   0   6   4      503.95      526.04     10.13 o 
   1   6   4     2051.46     2040.62     16.16 o 
   2   6   4       78.10       83.01      2.70 o 
   3   6   4     3063.01     3070.58     27.55 o 
   4   6   4      110.08      113.63      4.49 o 
   5   6   4      489.23      479.84      8.53 o 
   6   6   4      120.05      124.67      6.15 o 
   7   6   4      477.77      475.76     10.81 o 
   8   6   4      104.81      119.95      6.57 o 
   9   6   4       45.02       58.09      6.36 o 
   1   7   4     2985.13     2986.17     14.53 o 
   2   7   4       46.80       47.77      2.24 o 
   3   7   4       53.62       67.08      3.28 o 
   4   7   4      334.83      321.12      6.84 o 
   5   7   4      101.41      103.37      4.96 o 
   6   7   4      660.07      634.46      9.25 o 
   7   7   4       53.55       65.87      4.68 o 
   8   7   4      203.92      201.54      6.89 o 
   9   7   4      345.10      332.86      9.95 o 
   0   8   4     1202.00     1255.27     12.16 o 
   1   8   4      623.34      617.72      6.64 o 
   2   8   4     3850.38     3870.33     31.47 o 
   3   8   4     1611.80     1562.67     17.57 o 
   4   8   4      230.56      205.97      5.85 o 
   5   8   4      144.00      152.46      5.09 o 
   6   8   4        7.01       11.10      2.80 o 
   7   8   4      586.98      560.97      9.57 o 
   8   8   4       23.69       26.37      5.00 o 
   9   8   4        4.88       14.03      4.84 o 
   1   9   4     1255.63     1223.91      9.26 o 
   2   9   4       16.05       10.34      1.81 o 
   3   9   4      420.89      443.28      8.22 o 
   4   9   4      258.66      246.81      6.37 o 
   5   9   4      234.91      258.41      7.16 o 
   6   9   4      686.97      668.67      9.88 o 
   7   9   4      282.68      298.75      8.56 o 
   8   9   4      329.61      309.10      9.21 o 
   9   9   4      166.14      164.92      8.12 o 
   0  10   4     1419.59     1615.45     16.67 o 
   1  10   4      926.52      954.07      8.11 o 
   2  10   4      961.02      990.16      8.91 o 
   3  10   4     1116.91     1033.55      9.83 o 
   4  10   4        1.33        1.01      2.71 o 
   5  10   4      761.11      758.78      9.87 o 
   6  10   4      139.74      143.16      6.46 o 
   7  10   4      278.41      288.22      9.73 o 
   8  10   4       22.52       15.63      4.69 o 
   9  10   4       21.11       24.72      5.59 o 
   1  11   4     1246.12     1179.00     10.93 o 
   2  11   4      131.58      164.65      4.39 o 
   3  11   4      403.58      455.86      8.88 o 
   4  11   4      316.38      286.39      6.79 o 
   5  11   4       37.90       29.11      3.45 o 
   6  11   4      281.20      283.30      8.29 o 
   7  11   4      128.51      153.70      7.34 o 
   8  11   4      194.09      189.74      7.97 o 
   9  11   4      289.22      262.39      9.38 o 
   0  12   4      252.12      277.91      7.68 o 
   1  12   4     2026.15     2049.14     15.81 o 
   2  12   4       72.96       84.22      3.19 o 
   3  12   4      751.97      712.56     10.93 o 
   4  12   4      140.59      140.50      6.07 o 
   5  12   4      740.76      714.67      9.87 o 
   6  12   4      401.55      422.53      9.33 o 
   7  12   4      441.07      437.49     13.77 o 
   8  12   4       77.08       56.27      5.97 o 
   9  12   4      137.85      162.50      9.82 o 
   1  13   4     3121.69     3153.86     18.74 o 
   2  13   4       20.03       22.95      2.44 o 
   3  13   4      480.06      510.21      8.28 o 
   4  13   4      244.31      216.18      6.44 o 
   5  13   4       73.85       74.93      5.71 o 
   6  13   4      353.09      367.78     10.26 o 
   7  13   4        2.78        4.71      4.81 o 
   8  13   4       70.38       78.52      7.08 o 
   9  13   4      196.08      173.58     11.40 o 
   0  14   4      839.80      806.24     12.53 o 
   1  14   4      688.57      687.72     10.93 o 
   2  14   4     1096.14     1097.67     11.79 o 
   3  14   4     1179.03     1186.51     16.72 o 
   4  14   4       87.62       86.82      4.84 o 
   5  14   4      509.77      468.35     10.83 o 
   6  14   4      211.41      190.03      9.88 o 
   7  14   4      409.65      391.53     11.46 o 
   8  14   4       44.49       48.59      6.61 o 
   9  14   4       68.56       89.34      8.23 o 
   1  15   4      606.96      593.32      7.83 o 
   2  15   4     1240.09     1239.24     11.60 o 
   3  15   4      440.56      463.92      8.35 o 
   4  15   4      224.58      225.20      6.78 o 
   5  15   4      253.13      228.30      8.23 o 
   6  15   4       83.31       94.87      6.95 o 
   7  15   4      126.14      138.06      8.08 o 
   8  15   4       50.64       53.96      6.78 o 
   0  16   4      160.35      165.49      7.19 o 
   1  16   4      262.52      259.51      5.76 o 
   2  16   4       15.04       27.90      3.75 o 
   3  16   4     1472.69     1456.00     18.65 o 
   4  16   4      269.53      263.30      7.09 o 
   5  16   4       35.38       27.72      4.77 o 
   6  16   4       38.65       26.44      5.31 o 
   7  16   4      264.30      265.23      9.85 o 
   8  16   4      119.76      133.85      8.77 o 
   1  17   4      879.47      874.71      9.85 o 
   2  17   4       85.78      111.68      4.63 o 
   3  17   4       52.67       54.73      4.42 o 
   4  17   4      400.69      363.03     10.35 o 
   5  17   4       72.24       73.70      5.94 o 
   6  17   4      183.48      185.16      8.62 o 
   7  17   4       55.61       49.20      6.65 o 
   8  17   4       26.07       20.21      6.15 o 
   0  18   4      302.56      289.82      9.76 o 
   1  18   4        4.11        5.82      2.70 o 
   2  18   4        4.35        7.30      2.86 o 
   3  18   4      102.07      113.96      4.87 o 
   4  18   4      161.87      167.11      7.47 o 
   5  18   4      272.50      238.40      8.66 o 
   6  18   4        2.19       -0.27      4.56 o 
   7  18   4      233.83      222.43      9.76 o 
   8  18   4       67.39       68.93      7.54 o 
   1  19   4     1080.56     1088.95     12.91 o 
   2  19   4      149.88      165.97      5.71 o 
   3  19   4      620.93      608.87      9.24 o 
   4  19   4      128.04      132.03      8.04 o 
   5  19   4       75.21       67.23      5.91 o 
   6  19   4      112.61      111.40      7.59 o 
   7  19   4       13.36       15.69      5.60 o 
   8  19   4       16.12       17.86      6.15 o 
   0  20   4      250.44      236.69      8.80 o 
   1  20   4       19.77       21.31      3.72 o 
   2  20   4      449.22      453.91      8.17 o 
   3  20   4       61.51       81.54      4.75 o 
   4  20   4       15.31       18.88      4.77 o 
   5  20   4      800.16      770.56     15.35 o 
   6  20   4       68.58       59.20      6.51 o 
   7  20   4      166.72      146.26      8.94 o 
   1  21   4     1225.97     1171.68     14.03 o 
   2  21   4        6.25       15.93      3.53 o 
   3  21   4      464.06      428.95     13.75 o 
   4  21   4      189.82      182.78      8.17 o 
   5  21   4       72.51       85.74      6.72 o 
   6  21   4      165.19      167.78      8.77 o 
   7  21   4        4.10        4.23      6.03 o 
   0  22   4       51.07       45.00      5.75 o 
   1  22   4        2.16        5.61      3.59 o 
   2  22   4       32.27       30.07      4.93 o 
   3  22   4      274.35      280.53      8.09 o 
   4  22   4      124.00      115.98      8.35 o 
   5  22   4      286.43      277.81     10.10 o 
   6  22   4       41.37       57.62      6.40 o 
   7  22   4      247.62      241.58     10.93 o 
   1  23   4      587.66      633.20     12.35 o 
   2  23   4       12.70        6.62      4.00 o 
   3  23   4       40.62       27.07      5.43 o 
   4  23   4      195.37      200.43      8.59 o 
   5  23   4       73.17       66.19      6.95 o 
   6  23   4      110.99      125.96      9.43 o 
   0  24   4      311.73      278.43     13.23 o 
   1  24   4       16.94       24.12      4.36 o 
   2  24   4       45.01       54.11      5.06 o 
   3  24   4      303.70      296.40     10.03 o 
   4  24   4       12.87       14.06      6.57 o 
   5  24   4       63.87       62.99      6.72 o 
   6  24   4        0.21        2.75      5.37 o 
   1  25   4       76.42       91.05      8.46 o 
   2  25   4       92.94      109.47      6.48 o 
   3  25   4       84.08       62.79      7.61 o 
   4  25   4       69.05       68.82     11.17 o 
   5  25   4       44.17       65.20      9.09 o 
   6  25   4       11.76        6.19      6.69 o 
   0  26   4       11.29       16.29      7.16 o 
   1  26   4      248.09      226.41      8.01 o 
   2  26   4      198.11      210.44      8.18 o 
   3  26   4      283.11      299.90     12.08 o 
   4  26   4       19.64       18.27      6.57 o 
   5  26   4       35.39       31.00      7.61 o 
   1  27   4      212.20      220.61      9.36 o 
   2  27   4        0.28        0.60      4.27 o 
   3  27   4        5.76        3.94      5.95 o 
   4  27   4       75.07       88.77      8.65 o 
   5  27   4        9.74       -3.75     10.17 o 
   0  28   4      222.11      225.78     13.99 o 
   1  28   4      106.92      108.19      7.75 o 
   2  28   4        9.98        7.14      4.76 o 
   3  28   4       61.11       61.79      7.81 o 
   4  28   4        2.67        6.24      6.52 o 
   1  29   4      156.13      164.30      8.94 o 
   2  29   4        0.63        8.15      4.76 o 
   3  29   4       91.88       98.51      9.47 o 
   0  30   4      122.97      113.94     11.72 o 
   1  30   4       31.89       28.19      6.39 o 
   2  30   4       36.92       41.53      7.81 o 
   1  31   4      143.42      179.80      9.61 o 
   1   0   5      400.41      381.99      7.07 o 
   2   0   5       10.64       21.33      4.01 o 
   3   0   5     1113.85     1096.14     15.15 o 
   4   0   5     1659.20     1627.88     52.16 o 
   5   0   5      147.93      132.51      9.65 o 
   6   0   5      288.08      295.08     10.24 o 
   7   0   5      113.25       84.21      7.00 o 
   8   0   5      387.79      428.28     16.66 o 
   9   0   5       11.14       16.35      7.92 o 
   0   1   5     2130.02     2257.97     18.03 o 
   1   1   5      111.89      154.19      3.61 o 
   2   1   5     1307.18     1337.76     12.67 o 
   3   1   5      223.87      191.98      5.21 o 
   4   1   5      155.17      195.06      6.04 o 
   5   1   5      380.11      376.03     10.85 o 
   6   1   5      457.54      490.02     13.43 o 
   7   1   5        7.30        4.04      3.42 o 
   8   1   5       64.78       78.40      5.23 o 
   9   1   5        0.30        3.03      4.97 o 
   1   2   5      116.07      152.30      3.28 o 
   2   2   5      103.28      155.25      4.74 o 
   3   2   5      149.30      151.37      4.74 o 
   4   2   5     2099.34     2018.15     34.59 o 
   5   2   5        3.22        8.57      3.05 o 
   6   2   5     1277.42     1220.97     17.16 o 
   7   2   5        3.08        5.73      3.36 o 
   8   2   5      296.18      321.45      9.29 o 
   9   2   5       18.54       12.51      5.53 o 
   0   3   5      582.77      638.53      9.08 o 
   1   3   5      172.13      161.99      3.55 o 
   2   3   5     3414.10     3472.70     43.10 o 
   3   3   5       76.84       59.95      3.44 o 
   4   3   5      292.03      312.61      7.22 o 
   5   3   5      474.44      424.24     13.14 o 
   6   3   5       20.94       57.72      6.53 o 
   7   3   5        8.95       12.62      3.53 o 
   8   3   5      319.25      329.77      9.29 o 
   9   3   5       42.90       41.96      5.59 o 
   1   4   5       99.93      115.42      3.38 o 
   2   4   5     1174.30     1198.04     15.72 o 
   3   4   5      349.40      337.95      6.92 o 
   4   4   5     1769.51     1747.91     34.11 o 
   5   4   5      278.05      269.63      8.27 o 
   6   4   5     1139.85     1101.55     21.11 o 
   7   4   5        0.30        4.42      3.39 o 
   8   4   5      223.90      236.47      8.69 o 
   9   4   5       54.61       63.33      6.09 o 
   0   5   5     1969.83     2040.89     25.05 o 
   1   5   5       14.81       16.11      1.94 o 
   2   5   5     2092.01     2134.23     18.08 o 
   3   5   5      497.33      492.43      8.16 o 
   4   5   5      533.83      556.45      9.02 o 
   5   5   5       27.65       30.50      4.50 o 
   6   5   5       94.06       97.33      4.96 o 
   7   5   5       88.18       95.22      6.29 o 
   8   5   5      376.97      366.54      9.80 o 
   9   5   5        0.30       -1.83      4.42 o 
   1   6   5       86.39       79.12      2.76 o 
   2   6   5     1153.12     1156.75     17.09 o 
   3   6   5        6.32       15.63      2.98 o 
   4   6   5     1428.70     1403.83     36.47 o 
   5   6   5       96.50       90.38      6.07 o 
   6   6   5      742.48      691.28     12.77 o 
   7   6   5        4.88        0.14      3.69 o 
   8   6   5      132.40      138.96      7.52 o 
   9   6   5       43.04       53.54      6.29 o 
   0   7   5     1429.61     1438.96     14.26 o 
   1   7   5        6.24        9.00      1.79 o 
   2   7   5      505.59      478.78      7.25 o 
   3   7   5        1.99        2.64      2.36 o 
   4   7   5      947.19      984.44     12.27 o 
   5   7   5       43.88       31.06      4.09 o 
   6   7   5       60.46       70.69      4.27 o 
   7   7   5      127.93      138.52      6.26 o 
   8   7   5      397.55      395.38     10.48 o 
   9   7   5        7.69        9.77      5.37 o 
   1   8   5      640.89      619.64      6.67 o 
   2   8   5       59.71       62.07      3.39 o 
   3   8   5        0.82        1.53      2.50 o 
   4   8   5      808.74      849.72     17.94 o 
   5   8   5      166.76      165.15      6.46 o 
   6   8   5      821.58      748.33      9.79 o 
   7   8   5        1.02        3.63      4.15 o 
   8   8   5      137.77      139.36      9.83 o 
   9   8   5        6.85        7.39      5.09 o 
   0   9   5     1948.86     1925.29     38.33 o 
   1   9   5        7.91        7.98      2.06 o 
   2   9   5      129.66      117.29      4.39 o 
   3   9   5      316.84      295.78      6.23 o 
   4   9   5      101.21      124.30      5.49 o 
   5   9   5      571.54      534.08      9.77 o 
   6   9   5       83.49       83.92      4.56 o 
   7   9   5      146.53      142.92      7.22 o 
   8   9   5      377.05      399.73     21.70 o 
   9   9   5       42.70       50.28      6.20 o 
   1  10   5      286.39      258.95      5.00 o 
   2  10   5      735.57      680.52      9.47 o 
   3  10   5      671.10      685.58     13.25 o 
   4  10   5      399.04      445.91      9.26 o 
   5  10   5        0.08        4.30      3.58 o 
   6  10   5      607.66      585.01     11.38 o 
   7  10   5       72.61       78.57      6.11 o 
   8  10   5      128.60      127.29      7.42 o 
   0  11   5     1794.84     1848.71     17.24 o 
   1  11   5      521.10      500.60      6.61 o 
   2  11   5     1301.44     1239.29     20.41 o 
   3  11   5       11.17       13.65      3.69 o 
   4  11   5      258.14      257.27      7.22 o 
   5  11   5       53.52       53.42      4.35 o 
   6  11   5        0.21        7.12      4.09 o 
   7  11   5      217.38      203.00     14.18 o 
   8  11   5      320.55      317.27      9.97 o 
   1  12   5      343.39      292.64      5.47 o 
   2  12   5      138.91      146.69      5.39 o 
   3  12   5        3.16        1.89      3.45 o 
   4  12   5      677.57      735.53     25.50 o 
   5  12   5       63.63       62.73      4.48 o 
   6  12   5     1540.91     1514.99     17.95 o 
   7  12   5       49.88       50.35      5.65 o 
   8  12   5      115.61      125.13      7.63 o 
   0  13   5     1650.52     1635.10     17.00 o 
   1  13   5       11.74       10.53      2.44 o 
   2  13   5     1600.29     1529.14     14.47 o 
   3  13   5        4.27        4.41      3.45 o 
   4  13   5      376.82      369.41     10.82 o 
   5  13   5       52.88       41.88      4.49 o 
   6  13   5       20.22       43.17      5.82 o 
   7  13   5       91.18       96.56      7.43 o 
   8  13   5      267.67      265.85     10.70 o 
   1  14   5       41.23       42.31      3.10 o 
   2  14   5      935.30      857.07     13.77 o 
   3  14   5      172.97      160.64      6.78 o 
   4  14   5      685.83      723.52     12.47 o 
   5  14   5       12.26       16.90      4.43 o 
   6  14   5      554.87      526.93     12.39 o 
   7  14   5        2.53       -3.49      4.98 o 
   8  14   5      132.28      111.71      8.60 o 
   0  15   5      663.77      705.97     17.24 o 
   1  15   5      352.07      354.65      6.22 o 
   2  15   5      111.02      102.72      5.85 o 
   3  15   5       27.86       36.21      4.67 o 
   4  15   5      221.15      213.37      9.74 o 
   5  15   5      148.70      169.77      8.00 o 
   6  15   5        2.53        3.01      4.43 o 
   7  15   5       25.79       17.33      5.46 o 
   8  15   5      201.07      194.02     10.26 o 
   1  16   5       37.65       40.92      3.34 o 
   2  16   5      195.17      165.77      7.05 o 
   3  16   5      159.48      163.03      7.18 o 
   4  16   5      721.03      751.04     12.91 o 
   5  16   5      226.96      250.38      9.05 o 
   6  16   5      193.38      196.48     14.68 o 
   7  16   5        5.48        5.35      5.36 o 
   8  16   5       24.88       18.15      7.92 o 
   0  17   5      306.23      342.66      9.67 o 
   1  17   5       67.91       67.31      3.67 o 
   2  17   5      216.84      196.41      8.94 o 
   3  17   5      250.31      247.73      8.23 o 
   4  17   5      227.10      217.66      7.19 o 
   5  17   5        9.76        8.38      4.56 o 
   6  17   5       81.26       68.18      6.61 o 
   7  17   5       39.29       32.99      6.40 o 
   1  18   5        1.85        2.86      3.06 o 
   2  18   5        1.46        2.36      4.02 o 
   3  18   5       11.46       17.17      5.73 o 
   4  18   5      461.82      473.50     11.20 o 
   5  18   5        3.28       -1.33      4.10 o 
   6  18   5      422.19      419.55     12.11 o 
   7  18   5       16.42        8.26      5.74 o 
   0  19   5      606.29      620.47     16.02 o 
   1  19   5        1.98       -2.09      2.75 o 
   2  19   5      992.39      972.16     14.54 o 
   3  19   5        8.04       12.61      4.43 o 
   4  19   5        2.57       -1.96      4.23 o 
   5  19   5       58.76       59.38      6.49 o 
   6  19   5        6.37        0.48      4.66 o 
   7  19   5        3.84        0.01      5.76 o 
   1  20   5        9.54        2.42      3.39 o 
   2  20   5       52.53       71.46      5.85 o 
   3  20   5      410.42      377.74     10.07 o 
   4  20   5      378.03      367.32     10.81 o 
   5  20   5       66.47       83.20      6.86 o 
   6  20   5      441.80      440.34     12.66 o 
   7  20   5       17.18       29.47      8.68 o 
   0  21   5      306.66      313.32     10.67 o 
   1  21   5       12.89        3.50      3.62 o 
   2  21   5      875.71      850.67     14.27 o 
   3  21   5       66.62       78.12      5.42 o 
   4  21   5       19.63       23.24      5.27 o 
   5  21   5      128.22      143.57      8.23 o 
   6  21   5       54.13       63.14      7.03 o 
   1  22   5       82.27       98.28      5.83 o 
   2  22   5       13.35        7.50      5.41 o 
   3  22   5      137.00      142.90      7.69 o 
   4  22   5      355.35      342.29     10.81 o 
   5  22   5        3.68       11.32      5.19 o 
   6  22   5      393.61      399.01     12.54 o 
   0  23   5      622.03      642.19     18.54 o 
   1  23   5       47.02       58.07      5.70 o 
   2  23   5      240.01      238.23      8.88 o 
   3  23   5       30.07       26.42      5.30 o 
   4  23   5       72.75       86.39      7.05 o 
   5  23   5       17.06       20.27      5.66 o 
   1  24   5       25.05       21.13      4.58 o 
   2  24   5      128.12      142.13      8.65 o 
   3  24   5       15.86        8.85      6.12 o 
   4  24   5      175.08      175.55      8.91 o 
   5  24   5       14.70       12.98      5.42 o 
   0  25   5       91.51       93.46      9.84 o 
   1  25   5       18.00        8.35      4.77 o 
   2  25   5       55.40       62.77      7.55 o 
   3  25   5        0.45       -4.76      6.42 o 
   4  25   5       55.85       54.52      8.04 o 
   5  25   5       24.49       22.86      7.46 o 
   1  26   5       24.42       23.43      6.52 o 
   2  26   5       90.99      104.26      8.85 o 
   3  26   5       46.33       49.20      7.99 o 
   4  26   5      126.40      126.47      9.89 o 
   0  27   5       10.57        5.35      7.57 o 
   1  27   5        4.41        1.93      5.82 o 
   2  27   5      138.94      132.54     10.04 o 
   3  27   5       15.46       20.92      7.44 o 
   1  28   5      116.18      124.17      9.64 o 
   2  28   5       61.14       64.06      7.99 o 
   0  29   5      260.39      266.06     15.51 o 
   1  29   5       62.43       74.92      8.43 o 
   0   0   6      662.91      632.65     17.67 o 
   1   0   6      183.95      224.90     10.36 o 
   2   0   6      124.32      146.59      6.99 o 
   3   0   6      628.18      691.85     20.48 o 
   4   0   6       10.24        9.50      4.24 o 
   5   0   6      793.38      785.32     19.83 o 
   6   0   6       57.17       48.26      8.23 o 
   7   0   6      576.65      546.89     18.11 o 
   8   0   6        5.63       -0.38      5.37 o 
   1   1   6     1477.95     1445.63     12.96 o 
   2   1   6       50.80       43.44      3.56 o 
   3   1   6      591.93      547.67      8.62 o 
   4   1   6       42.91       43.27      3.73 o 
   5   1   6       10.51       20.79      3.66 o 
   6   1   6       95.05      116.30      7.09 o 
   7   1   6       62.26       63.30      5.08 o 
   8   1   6       12.36        9.57      4.18 o 
   0   2   6       33.50       31.73      3.75 o 
   1   2   6      148.73      178.52      5.59 o 
   2   2   6      192.88      169.87      5.38 o 
   3   2   6      763.00      796.91     13.09 o 
   4   2   6       19.64       22.97      3.34 o 
   5   2   6      624.92      658.18     17.59 o 
   6   2   6       29.34       31.85      5.36 o 
   7   2   6      304.83      261.79      7.67 o 
   8   2   6       18.07       13.70      4.15 o 
   1   3   6      942.56      937.00     10.41 o 
   2   3   6        8.01        9.17      2.86 o 
   3   3   6      418.68      415.57      7.66 o 
   4   3   6       20.19       28.01      3.48 o 
   5   3   6       20.92       38.72      5.03 o 
   6   3   6        2.13        5.28      3.80 o 
   7   3   6       51.28       50.90      4.78 o 
   8   3   6       23.35       25.13      5.14 o 
   0   4   6      218.25      221.84      8.55 o 
   1   4   6      215.54      242.27      6.98 o 
   2   4   6        5.21        8.42      2.79 o 
   3   4   6      747.18      799.26     19.79 o 
   4   4   6       42.28       53.80      4.09 o 
   5   4   6     1504.83     1480.31     39.24 o 
   6   4   6       95.90      106.54      6.95 o 
   7   4   6      228.88      206.86      7.14 o 
   8   4   6       12.63       11.87      4.75 o 
   1   5   6     1219.01     1195.80     10.66 o 
   2   5   6      601.78      574.49      7.84 o 
   3   5   6     2148.80     2058.07     22.09 o 
   4   5   6        1.47        4.59      3.27 o 
   5   5   6      239.26      290.19     11.59 o 
   6   5   6      114.93      132.74     10.66 o 
   7   5   6       48.14       52.58      4.91 o 
   8   5   6       71.92       72.08      6.24 o 
   0   6   6      206.17      204.38      7.88 o 
   1   6   6      138.00      154.16      4.72 o 
   2   6   6      256.44      272.84      5.74 o 
   3   6   6     1061.66     1029.15     14.31 o 
   4   6   6        7.06       10.59      3.59 o 
   5   6   6      907.80      879.56     24.57 o 
   6   6   6        3.07        8.13      4.52 o 
   7   6   6      369.77      359.61      9.10 o 
   8   6   6        1.82        3.16      4.88 o 
   1   7   6     1197.69     1157.36     11.45 o 
   2   7   6       20.43       20.58      2.96 o 
   3   7   6      188.37      203.60      5.55 o 
   4   7   6       75.58       73.57      5.14 o 
   5   7   6       26.79       41.73      4.64 o 
   6   7   6       20.22       20.10      4.03 o 
   7   7   6      131.50      148.91      8.23 o 
   8   7   6       19.22       19.53      5.23 o 
   0   8   6      109.56      129.46      5.71 o 
   1   8   6      109.74      128.38      4.77 o 
   2   8   6      237.33      232.78      8.70 o 
   3   8   6      418.47      388.62      9.50 o 
   4   8   6      216.70      190.86      6.73 o 
   5   8   6      229.25      217.36      7.38 o 
   6   8   6       54.00       57.24      4.94 o 
   7   8   6      342.81      328.20     15.47 o 
   8   8   6        2.52       -1.52      4.72 o 
   1   9   6      584.20      570.60      9.42 o 
   2   9   6        7.03        7.72      2.81 o 
   3   9   6       42.00       60.74      4.76 o 
   4   9   6       70.67       50.19      5.66 o 
   5   9   6       13.11       17.77      4.25 o 
   6   9   6       31.85       24.76      4.32 o 
   7   9   6      366.85      378.15     11.23 o 
   8   9   6        8.71        8.26      5.28 o 
   0  10   6      150.03      163.63      6.68 o 
   1  10   6       31.37       46.55      3.77 o 
   2  10   6        0.22       -0.07      3.43 o 
   3  10   6       75.94       83.26      5.24 o 
   4  10   6       37.79       43.00      6.44 o 
   5  10   6      551.01      512.68     10.31 o 
   6  10   6        8.76        6.41      3.75 o 
   7  10   6      477.37      521.33     14.55 o 
   8  10   6        7.02       15.81      7.92 o 
   1  11   6     2243.28     2174.11     23.54 o 
   2  11   6       37.73       52.94      3.89 o 
   3  11   6      414.44      433.33     10.51 o 
   4  11   6        0.11       -4.26      3.47 o 
   5  11   6       42.01       43.78      5.00 o 
   6  11   6        0.24        0.86      5.05 o 
   7  11   6       37.65       63.67      6.46 o 
   0  12   6      565.86      591.60     10.41 o 
   1  12   6      452.94      502.46      8.42 o 
   2  12   6       62.98       76.80      4.76 o 
   3  12   6      332.79      335.51      9.34 o 
   4  12   6        0.74       -5.53      3.69 o 
   5  12   6      494.43      462.00     10.18 o 
   6  12   6       49.12       44.55      5.44 o 
   7  12   6      471.73      493.08     11.88 o 
   1  13   6     1151.06     1093.85     11.97 o 
   2  13   6       51.51       61.66      5.35 o 
   3  13   6      339.80      364.80      9.57 o 
   4  13   6        4.78        3.85      4.40 o 
   5  13   6       36.89       38.22      5.53 o 
   6  13   6       22.80       29.68      5.66 o 
   7  13   6       50.10       63.19      6.99 o 
   0  14   6      155.94      187.80      7.21 o 
   1  14   6       94.09      130.61      5.31 o 
   2  14   6      133.40      130.95      6.55 o 
   3  14   6      486.51      468.74     10.93 o 
   4  14   6       17.96       20.29      4.70 o 
   5  14   6      589.86      531.86     14.59 o 
   6  14   6      164.83      182.52      9.16 o 
   7  14   6      149.40      151.81      9.16 o 
   1  15   6       89.07       82.07      4.63 o 
   2  15   6      392.53      374.43      9.74 o 
   3  15   6      325.61      387.36     10.28 o 
   4  15   6       14.83        8.98      4.73 o 
   5  15   6       55.54       53.15      6.17 o 
   6  15   6        4.18        4.68      5.11 o 
   7  15   6      153.37      151.22      9.13 o 
   0  16   6       13.64       16.10      4.18 o 
   1  16   6       11.44       18.03      3.91 o 
   2  16   6       41.59       49.17      5.35 o 
   3  16   6      675.08      645.14     12.66 o 
   4  16   6        9.45       10.98      5.10 o 
   5  16   6      226.28      210.42      9.31 o 
   6  16   6       57.85       56.14      6.93 o 
   7  16   6       52.19       52.40      9.44 o 
   1  17   6      384.71      358.90      9.58 o 
   2  17   6       10.65        9.78      4.35 o 
   3  17   6      167.90      195.87      8.13 o 
   4  17   6        1.51       -0.96      4.35 o 
   5  17   6       22.08       16.26      5.40 o 
   6  17   6        3.07        1.83      5.31 o 
   0  18   6       10.51       14.28      4.95 o 
   1  18   6        5.84       16.42      4.67 o 
   2  18   6       62.21       54.71      8.65 o 
   3  18   6      303.77      318.71     12.52 o 
   4  18   6        2.78        2.60      4.67 o 
   5  18   6      324.91      291.04     12.61 o 
   6  18   6        1.32        3.92      5.17 o 
   1  19   6      259.98      232.23     10.82 o 
   2  19   6       16.22       22.85      4.77 o 
   3  19   6      326.10      353.91     10.39 o 
   4  19   6        5.68        2.92      5.25 o 
   5  19   6        2.87        6.37      5.11 o 
   6  19   6       16.81       19.79      6.57 o 
   0  20   6        4.87        4.26      5.05 o 
   1  20   6        3.47        7.40      4.53 o 
   2  20   6       61.49       61.49      6.14 o 
   3  20   6       71.58       73.16      7.42 o 
   4  20   6       47.26       36.66      5.89 o 
   5  20   6      560.54      529.99     13.64 o 
   1  21   6      593.29      576.88     12.98 o 
   2  21   6       13.73       24.04      5.43 o 
   3  21   6      123.81      145.68      8.00 o 
   4  21   6       59.96       61.40      8.50 o 
   5  21   6       11.82       11.92      5.43 o 
   0  22   6        6.56       13.92      6.81 o 
   1  22   6        6.13       14.28      4.94 o 
   2  22   6        0.68        1.90      4.77 o 
   3  22   6      170.94      185.63      9.02 o 
   4  22   6        6.04        5.77      4.98 o 
   5  22   6      136.60      129.82      9.59 o 
   1  23   6      342.11      330.08     10.24 o 
   2  23   6       16.07        7.02      4.98 o 
   3  23   6       85.59       97.03      7.69 o 
   4  23   6        7.86        8.79      5.31 o 
   0  24   6        0.49       -8.57      9.64 o 
   1  24   6        1.74        1.92      5.49 o 
   2  24   6        2.20        6.03      5.06 o 
   3  24   6      166.64      140.22     10.29 o 
   1  25   6       50.64       36.73      6.99 o 
   2  25   6       44.59       56.20      6.51 o 
   3  25   6       43.18       58.34      7.99 o 
   0  26   6        3.64        2.14     10.71 o 
   1  26   6       39.22       41.83      7.55 o 
   2  26   6        7.52        1.70      6.12 o 
   1   0   7      526.06      480.77     14.39 o 
   2   0   7      354.09      421.39     11.32 o 
   3   0   7       68.84       63.48      6.37 o 
   4   0   7      314.99      265.28     13.69 o 
   5   0   7        1.29       -2.01      5.92 o 
   6   0   7      170.63      187.29     12.34 o 
   7   0   7        3.38       14.94      6.12 o 
   0   1   7     1512.70     1358.43     23.84 o 
   1   1   7       39.21       45.21      4.82 o 
   2   1   7      355.70      410.66      8.01 o 
   3   1   7       12.84       13.85      3.36 o 
   4   1   7        4.75       10.42      3.44 o 
   5   1   7       14.61       12.15      4.14 o 
   6   1   7        1.63       17.07      5.08 o 
   7   1   7      108.64      113.94      6.33 o 
   1   2   7       75.86       71.69      5.56 o 
   2   2   7      249.22      326.94      7.34 o 
   3   2   7        1.99       -1.22      2.86 o 
   4   2   7      539.83      482.61     10.53 o 
   5   2   7        8.71        6.37      3.94 o 
   6   2   7      247.81      241.94     15.15 o 
   7   2   7       25.40       30.15      4.70 o 
   0   3   7      280.25      248.85     15.53 o 
   1   3   7        0.96       -0.86      2.87 o 
   2   3   7      732.60      769.02     15.72 o 
   3   3   7       20.52       20.51      3.58 o 
   4   3   7      143.14      169.78      8.06 o 
   5   3   7        0.23        3.82      3.70 o 
   6   3   7        3.74       15.39      5.41 o 
   7   3   7        4.02        6.02      4.04 o 
   1   4   7       14.02       14.01      3.19 o 
   2   4   7      562.16      623.42      9.67 o 
   3   4   7        2.13        3.29      3.09 o 
   4   4   7      657.20      590.49     13.98 o 
   5   4   7       64.99       58.61      7.57 o 
   6   4   7      254.40      260.62     15.30 o 
   7   4   7       12.81       13.15      4.29 o 
   0   5   7     1049.37      953.05     20.05 o 
   1   5   7       39.76       40.95      4.23 o 
   2   5   7      571.97      605.68      9.31 o 
   3   5   7       37.67       31.14      3.47 o 
   4   5   7       94.11      104.19      6.00 o 
   5   5   7       97.37       96.32      6.14 o 
   6   5   7        8.06       12.33      4.42 o 
   7   5   7        8.94       12.72      4.23 o 
   1   6   7        9.61        8.03      3.00 o 
   2   6   7      335.18      370.70      7.08 o 
   3   6   7        9.91        7.96      3.09 o 
   4   6   7      604.21      543.49     10.04 o 
   5   6   7       54.36       51.09      4.75 o 
   6   6   7      318.01      322.88     11.89 o 
   7   6   7       12.92       11.17      4.47 o 
   0   7   7      667.78      598.90     23.02 o 
   1   7   7        0.24       -0.47      2.91 o 
   2   7   7      433.58      457.38      7.77 o 
   3   7   7      155.74      166.97      5.68 o 
   4   7   7      231.38      245.61      7.29 o 
   5   7   7       14.54       14.68      3.94 o 
   6   7   7       17.11       24.62      4.53 o 
   7   7   7        0.39       -4.43      3.93 o 
   1   8   7       20.03       31.61      4.10 o 
   2   8   7      107.56      126.36      5.12 o 
   3   8   7       87.56       82.68      5.87 o 
   4   8   7      202.88      192.84      6.80 o 
   5   8   7       67.93       77.47      5.56 o 
   6   8   7      260.64      264.70      8.19 o 
   7   8   7       22.95       16.37      5.04 o 
   0   9   7     1451.20     1342.25     57.82 o 
   1   9   7       16.66       19.86      3.88 o 
   2   9   7      154.74      165.86      5.93 o 
   3   9   7      373.18      350.72      7.98 o 
   4   9   7       40.01       36.02      4.53 o 
   5   9   7        0.91       -1.04      3.73 o 
   6   9   7       27.35       41.62      5.51 o 
   7   9   7        6.39       16.06      7.57 o 
   1  10   7       74.58       96.39      5.54 o 
   2  10   7      144.56      147.87      5.77 o 
   3  10   7        5.05        2.89      3.56 o 
   4  10   7       25.85       25.18      4.37 o 
   5  10   7        1.01        0.75      3.86 o 
   6  10   7      275.08      280.09     11.57 o 
   0  11   7     1886.98     1847.67     28.65 o 
   1  11   7      150.44      136.07      6.18 o 
   2  11   7      402.58      386.23      8.13 o 
   3  11   7        1.43       -4.94      3.72 o 
   4  11   7        1.19        9.89      4.17 o 
   5  11   7       73.99       83.40      6.32 o 
   6  11   7        4.00       13.60      4.42 o 
   1  12   7       68.79       59.12      4.96 o 
   2  12   7      138.58      154.36      6.79 o 
   3  12   7       20.66        8.44      4.06 o 
   4  12   7      174.69      187.95      7.70 o 
   5  12   7       18.99        8.99      5.27 o 
   6  12   7      465.86      443.74     22.26 o 
   0  13   7      830.15      779.59     18.88 o 
   1  13   7       12.22        4.75      3.62 o 
   2  13   7      609.13      604.49     11.09 o 
   3  13   7       29.83       31.51      4.76 o 
   4  13   7      147.69      145.81      7.98 o 
   5  13   7        9.76       17.39      5.40 o 
   6  13   7        6.87       13.89      5.53 o 
   1  14   7        3.46        0.00      3.75 o 
   2  14   7      407.88      377.67      9.26 o 
   3  14   7        4.19        0.48      3.85 o 
   4  14   7      255.50      280.40      9.85 o 
   5  14   7        5.15        5.94      5.08 o 
   6  14   7      130.27      119.00      8.27 o 
   0  15   7      172.01      176.48     10.96 o 
   1  15   7      103.62      127.92      8.19 o 
   2  15   7       82.70       93.98      5.92 o 
   3  15   7       70.07       72.59      6.55 o 
   4  15   7       17.49       24.09      5.53 o 
   5  15   7        1.38       -4.63      4.74 o 
   1  16   7      105.98      113.72      8.04 o 
   2  16   7      110.65       95.23      6.10 o 
   3  16   7       13.25       11.12      4.94 o 
   4  16   7      319.12      366.81     14.24 o 
   5  16   7        3.05        4.35      6.37 o 
   0  17   7       34.51       40.69      7.57 o 
   1  17   7        6.71        3.13      4.87 o 
   2  17   7      146.85      140.42      7.08 o 
   3  17   7        6.18        0.36      4.77 o 
   4  17   7      180.99      182.63      9.08 o 
   5  17   7       60.84       69.06      7.15 o 
   1  18   7       16.97        8.27      6.13 o 
   2  18   7      126.40      125.35      6.96 o 
   3  18   7        5.18       -4.10      4.77 o 
   4  18   7      303.99      344.43     17.62 o 
   0  19   7      364.18      367.27     21.41 o 
   1  19   7       11.61       11.30      6.45 o 
   2  19   7      338.47      320.12      9.36 o 
   3  19   7        0.13       -6.79      4.53 o 
   4  19   7       12.40       15.51      9.72 o 
   1  20   7       67.57       73.99      9.87 o 
   2  20   7       99.23      105.38      7.75 o 
   3  20   7       47.08       40.51      7.11 o 
   4  20   7      110.75      129.80      9.85 o 
   0  21   7      228.01      245.20     19.27 o 
   1  21   7        4.22        3.47      5.33 o 
   2  21   7      145.70      133.86      8.40 o 
   3  21   7        4.11        0.36      5.22 o 
   1  22   7        2.62        3.57      5.56 o 
   2  22   7       33.91       21.15      5.89 o 
   0  23   7      274.00      292.31     20.34 o 
   1  23   7       17.28       16.86      8.03 o 
   0   0   8      339.61      334.07     19.27 o 
   1   0   8        2.27       12.22     10.71 o 
   2   0   8       35.21       19.40      6.96 o 
   3   0   8       88.09      100.44      7.81 o 
   4   0   8        4.08        2.92      5.99 o 
   5   0   8      210.04      255.38     16.06 o 
   6   0   8        0.69        5.58     15.53 o 
   1   1   8      425.30      424.92     10.71 o 
   2   1   8       60.30       47.85      5.31 o 
   3   1   8      132.42      119.99      5.80 o 
   4   1   8       35.98       57.21      6.30 o 
   5   1   8       14.02       33.11      7.73 o 
   6   1   8       99.68       96.48      9.55 o 
   0   2   8      414.69      469.05     17.13 o 
   1   2   8      110.75       97.10      6.42 o 
   2   2   8       21.93       18.93      4.53 o 
   3   2   8      244.58      256.61      8.20 o 
   4   2   8       20.95       23.85      4.17 o 
   5   2   8      125.67      146.39     11.21 o 
   6   2   8        0.29       14.24      5.27 o 
   1   3   8       93.77      117.09      7.88 o 
   2   3   8       91.47       88.09      6.28 o 
   3   3   8      121.29      112.04      5.86 o 
   4   3   8       28.43       50.49      5.22 o 
   5   3   8       16.92       42.96      9.01 o 
   6   3   8       30.53       45.38      6.76 o 
   0   4   8       38.45       49.43      7.57 o 
   1   4   8       12.93        7.20      4.23 o 
   2   4   8       30.41       30.22      4.94 o 
   3   4   8      214.56      237.03      7.20 o 
   4   4   8       18.51       22.13      5.85 o 
   5   4   8      369.68      384.42     23.56 o 
   1   5   8      237.59      246.43     11.79 o 
   2   5   8       19.63       15.81      4.53 o 
   3   5   8      521.92      475.43      9.05 o 
   4   5   8        3.14       13.93      4.09 o 
   5   5   8       77.06       97.97      8.46 o 
   0   6   8        1.22        5.78      6.42 o 
   1   6   8        1.06        0.68      3.99 o 
   2   6   8       52.21       47.18      5.47 o 
   3   6   8      208.13      218.05      6.59 o 
   4   6   8       37.65       47.37      5.03 o 
   5   6   8      335.83      352.12     13.17 o 
   1   7   8      242.19      241.29      8.52 o 
   2   7   8       72.42       70.11      7.11 o 
   3   7   8      134.95      119.75      6.02 o 
   4   7   8       95.83      114.39      6.30 o 
   5   7   8        9.99       16.93      4.44 o 
   0   8   8      507.95      533.70     26.23 o 
   1   8   8       37.09       39.20      5.20 o 
   2   8   8       43.39       44.49      5.53 o 
   3   8   8       67.97       70.24      7.28 o 
   4   8   8      172.50      176.63      7.74 o 
   5   8   8      128.44      138.26      6.88 o 
   1   9   8      255.55      256.74     12.21 o 
   2   9   8       34.63       33.66      5.17 o 
   3   9   8       15.67       11.68      4.09 o 
   4   9   8      157.84      142.33      7.34 o 
   5   9   8       12.62       10.99      4.37 o 
   0  10   8       82.91       88.20      9.44 o 
   1  10   8        8.76       17.40      4.89 o 
   2  10   8       97.92      105.47      8.23 o 
   3  10   8        2.52        6.42      4.39 o 
   4  10   8        3.08        4.44      4.19 o 
   5  10   8      180.10      195.44      7.75 o 
   1  11   8      785.95      762.63     20.17 o 
   2  11   8       24.47       28.20      6.18 o 
   3  11   8       61.59       56.18      5.81 o 
   4  11   8       28.55       18.39      5.04 o 
   0  12   8      104.78      109.39     19.27 o 
   1  12   8       37.22       44.20      5.60 o 
   2  12   8       66.91       73.99      7.61 o 
   3  12   8       85.72       92.32      6.48 o 
   4  12   8       52.44       45.93      5.77 o 
   1  13   8      197.08      192.41      8.77 o 
   2  13   8       41.93       70.95      7.61 o 
   3  13   8       96.45       93.06      6.60 o 
   4  13   8       30.94       24.44      5.14 o 
   0  14   8       92.86       70.54      8.68 o 
   1  14   8        7.72        3.60      5.33 o 
   2  14   8        4.63       11.78      5.56 o 
   3  14   8       79.42       91.28      6.68 o 
   4  14   8       28.49       34.83      5.55 o 
   1  15   8       19.10       16.44      5.95 o 
   2  15   8        4.50       14.99      6.18 o 
   3  15   8      147.46      166.22     12.39 o 
   0  16   8      158.41      141.01     13.38 o 
   1  16   8        0.84        0.04      5.33 o 
   2  16   8       31.47       33.81      6.57 o 
   3  16   8      129.55      138.92      8.57 o 
   1  17   8       75.90       69.98      7.61 o 
   2  17   8       63.36       81.34      8.23 o 
   0  18   8       47.63       54.61     12.85 o 
   1  18   8       10.81       11.20      5.95 o 
   1   0   9      145.16      116.96     10.60 o 
   2   0   9       47.91       57.84      9.09 o 
   3   0   9       56.21       89.99      9.84 o 
   0   1   9      256.75      226.83     12.87 o 
   1   1   9        6.81       20.34      4.94 o 
   2   1   9       88.49       77.65      6.68 o 
   3   1   9       49.90       41.12      6.31 o 
   1   2   9       92.46       68.89      6.51 o 
   2   2   9       46.30       49.62      6.01 o 
   3   2   9       29.54       44.90      6.01 o 
   0   3   9       16.80       15.53      6.81 o 
   1   3   9        2.95        5.32      4.53 o 
   2   3   9      101.28       91.01      8.96 o 
   3   3   9       55.22       41.25      5.85 o 
   1   4   9       30.86       24.18      5.31 o 
   2   4   9       54.64       50.98      6.01 o 
   3   4   9       14.82       23.02      5.35 o 
   0   5   9      123.98      126.73     10.96 o 
   1   5   9       59.21       70.94     10.20 o 
   2   5   9       58.33       53.15      6.28 o 
   3   5   9        4.07        3.60      5.49 o 
   1   6   9       33.07       28.58      5.47 o 
   2   6   9       27.24       33.14      5.74 o 
   3   6   9       18.50       20.95      6.37 o 
   0   7   9       20.15        2.68      6.81 o 
   1   7   9        0.24        3.54      4.77 o 
   2   7   9      101.95       94.88      7.21 o 
   1   8   9      157.51      153.67      8.34 o 
   2   8   9       11.79       12.57      5.06 o 
   0   9   9      281.33      246.65     13.57 o 
   1   9   9       31.80       32.06      5.97 o 
   2   9   9      118.75      112.63      9.01 o 
   1  10   9      117.80      130.35      8.00 o 
   0  11   9      384.38      333.04     15.40 o 
   1  11   9       13.27       10.98      5.35 o 
                                                 
